# Supplementary material for: SLFCNet: an ultra-lightweight and efficient strawberry feature classification network
Source: PeerJ Comput Sci. 2025 Jan 2;11:e2085. doi: 10.7717/peerj-cs.2085 (PMC11784530; doi:10.7717/peerj-cs.2085)
Supplement: Supplemental Information 1 [file peerj-cs-11-2085-s001.zip]

Archive with 316 entries (257 files):
- .gitignore
- .pre-commit-config.yaml
- CITATION.cff
- datasets/
- Drive.py
- LICENSE
- MANIFEST.in
- requirements.txt
- setup.cfg
- setup.py
- ultralytics/
- ultralytics/__init__.py
- ultralytics/__pycache__/
- ultralytics/__pycache__/__init__.cpython-38.pyc
- ultralytics/assets/
- ultralytics/assets/2G-3F_JPG.rf.cfe3e6769bff4e20fe07a4af04228242.jpg
- ultralytics/assets/3G-7F_JPG.rf.67d4fb59a62cb5307ee47cd44fc5b089.jpg
- ultralytics/assets/4G-6F_JPG.rf.ed5953ad8180c37f2f54f7946f7d57e8.jpg
- ultralytics/assets/bus.jpg
- ultralytics/cfg/
- ultralytics/cfg/__init__.py
- ultralytics/cfg/__pycache__/
- ultralytics/cfg/__pycache__/__init__.cpython-38.pyc
- ultralytics/cfg/datasets/
- ultralytics/cfg/datasets/train.yaml
- ultralytics/cfg/datasets/val.yaml
- ultralytics/cfg/default.yaml
- ultralytics/cfg/models/
- ultralytics/cfg/models/SLFCNet.yaml
- ultralytics/cfg/trackers/
- ultralytics/cfg/trackers/botsort.yaml
- ultralytics/cfg/trackers/bytetrack.yaml
- ultralytics/data/
- ultralytics/data/__init__.py
- ultralytics/data/__pycache__/
- ultralytics/data/__pycache__/__init__.cpython-38.pyc
- ultralytics/data/__pycache__/augment.cpython-38.pyc
- ultralytics/data/__pycache__/base.cpython-38.pyc
- ultralytics/data/__pycache__/build.cpython-38.pyc
- ultralytics/data/__pycache__/converter.cpython-38.pyc
- ultralytics/data/__pycache__/dataset.cpython-38.pyc
- ultralytics/data/__pycache__/loaders.cpython-38.pyc
- ultralytics/data/__pycache__/utils.cpython-38.pyc
- ultralytics/data/annotator.py
- ultralytics/data/augment.py
- ultralytics/data/base.py
- ultralytics/data/build.py
- ultralytics/data/converter.py
- ultralytics/data/dataset.py
- ultralytics/data/loaders.py
- ultralytics/data/scripts/
- ultralytics/data/scripts/download_weights.sh
- ultralytics/data/scripts/get_coco.sh
- ultralytics/data/scripts/get_coco128.sh
- ultralytics/data/scripts/get_imagenet.sh
- ultralytics/data/utils.py
- ultralytics/engine/
- ultralytics/engine/__init__.py
- ultralytics/engine/__pycache__/
- ultralytics/engine/__pycache__/__init__.cpython-38.pyc
- ultralytics/engine/__pycache__/exporter.cpython-38.pyc
- ultralytics/engine/__pycache__/model.cpython-38.pyc
- ultralytics/engine/__pycache__/predictor.cpython-38.pyc
- ultralytics/engine/__pycache__/results.cpython-38.pyc
- ultralytics/engine/__pycache__/trainer.cpython-38.pyc
- ultralytics/engine/__pycache__/validator.cpython-38.pyc
- ultralytics/engine/exporter.py
- ultralytics/engine/model.py
- ultralytics/engine/predictor.py
- ultralytics/engine/results.py
- ultralytics/engine/trainer.py
- ultralytics/engine/tuner.py
- ultralytics/engine/validator.py
- ultralytics/hub/
- ultralytics/hub/__init__.py
- ultralytics/hub/__pycache__/
- ultralytics/hub/__pycache__/__init__.cpython-38.pyc
- ultralytics/hub/__pycache__/auth.cpython-38.pyc
- ultralytics/hub/__pycache__/utils.cpython-38.pyc
- ultralytics/hub/auth.py
- ultralytics/hub/session.py
- ultralytics/hub/utils.py
- ultralytics/models/
- ultralytics/models/__init__.py
- ultralytics/models/__pycache__/
- ultralytics/models/__pycache__/__init__.cpython-38.pyc
- ultralytics/models/fastsam/
- ultralytics/models/fastsam/__init__.py
- ultralytics/models/fastsam/__pycache__/
- ultralytics/models/fastsam/__pycache__/__init__.cpython-38.pyc
- ultralytics/models/fastsam/__pycache__/model.cpython-38.pyc
- ultralytics/models/fastsam/__pycache__/predict.cpython-38.pyc
- ultralytics/models/fastsam/__pycache__/prompt.cpython-38.pyc
- ultralytics/models/fastsam/__pycache__/utils.cpython-38.pyc
- ultralytics/models/fastsam/__pycache__/val.cpython-38.pyc
- ultralytics/models/fastsam/model.py
- ultralytics/models/fastsam/predict.py
- ultralytics/models/fastsam/prompt.py
- ultralytics/models/fastsam/utils.py
- ultralytics/models/fastsam/val.py
- ultralytics/models/nas/
- ultralytics/models/nas/__init__.py
- ultralytics/models/nas/__pycache__/
- ultralytics/models/nas/__pycache__/__init__.cpython-38.pyc
- ultralytics/models/nas/__pycache__/model.cpython-38.pyc
- ultralytics/models/nas/__pycache__/predict.cpython-38.pyc
- ultralytics/models/nas/__pycache__/val.cpython-38.pyc
- ultralytics/models/nas/model.py
- ultralytics/models/nas/predict.py
- ultralytics/models/nas/val.py
- ultralytics/models/rtdetr/
- ultralytics/models/rtdetr/__init__.py
- ultralytics/models/rtdetr/__pycache__/
- ultralytics/models/rtdetr/__pycache__/__init__.cpython-38.pyc
- ultralytics/models/rtdetr/__pycache__/model.cpython-38.pyc
- ultralytics/models/rtdetr/__pycache__/predict.cpython-38.pyc
- ultralytics/models/rtdetr/__pycache__/train.cpython-38.pyc
- ultralytics/models/rtdetr/__pycache__/val.cpython-38.pyc
- ultralytics/models/rtdetr/model.py
- ultralytics/models/rtdetr/predict.py
- ultralytics/models/rtdetr/train.py
- ultralytics/models/rtdetr/val.py
- ultralytics/models/sam/
- ultralytics/models/sam/__init__.py
- ultralytics/models/sam/__pycache__/
- ultralytics/models/sam/__pycache__/__init__.cpython-38.pyc
- ultralytics/models/sam/__pycache__/amg.cpython-38.pyc
- ultralytics/models/sam/__pycache__/build.cpython-38.pyc
- ultralytics/models/sam/__pycache__/model.cpython-38.pyc
- ultralytics/models/sam/__pycache__/predict.cpython-38.pyc
- ultralytics/models/sam/amg.py
- ultralytics/models/sam/build.py
- ultralytics/models/sam/model.py
- ultralytics/models/sam/modules/
- ultralytics/models/sam/modules/__init__.py
- ultralytics/models/sam/modules/__pycache__/
- ultralytics/models/sam/modules/__pycache__/__init__.cpython-38.pyc
- ultralytics/models/sam/modules/__pycache__/decoders.cpython-38.pyc
- ultralytics/models/sam/modules/__pycache__/encoders.cpython-38.pyc
- ultralytics/models/sam/modules/__pycache__/sam.cpython-38.pyc
- ultralytics/models/sam/modules/__pycache__/tiny_encoder.cpython-38.pyc
- ultralytics/models/sam/modules/__pycache__/transformer.cpython-38.pyc
- ultralytics/models/sam/modules/decoders.py
- ultralytics/models/sam/modules/encoders.py
- ultralytics/models/sam/modules/sam.py
- ultralytics/models/sam/modules/tiny_encoder.py
- ultralytics/models/sam/modules/transformer.py
- ultralytics/models/sam/predict.py
- ultralytics/models/utils/
- ultralytics/models/utils/__init__.py
- ultralytics/models/utils/__pycache__/
- ultralytics/models/utils/__pycache__/__init__.cpython-38.pyc
- ultralytics/models/utils/__pycache__/ops.cpython-38.pyc
- ultralytics/models/utils/loss.py
- ultralytics/models/utils/ops.py
- ultralytics/models/yolo/
- ultralytics/models/yolo/__init__.py
- ultralytics/models/yolo/__pycache__/
- ultralytics/models/yolo/__pycache__/__init__.cpython-38.pyc
- ultralytics/models/yolo/__pycache__/model.cpython-38.pyc
- ultralytics/models/yolo/classify/
- ultralytics/models/yolo/classify/__init__.py
- ultralytics/models/yolo/classify/__pycache__/
- ultralytics/models/yolo/classify/__pycache__/__init__.cpython-38.pyc
- ultralytics/models/yolo/classify/__pycache__/predict.cpython-38.pyc
- ultralytics/models/yolo/classify/__pycache__/train.cpython-38.pyc
- ultralytics/models/yolo/classify/__pycache__/val.cpython-38.pyc
- ultralytics/models/yolo/classify/predict.py
- ultralytics/models/yolo/classify/train.py
- ultralytics/models/yolo/classify/val.py
- ultralytics/models/yolo/detect/
- ultralytics/models/yolo/detect/__init__.py
- ultralytics/models/yolo/detect/__pycache__/
- ultralytics/models/yolo/detect/__pycache__/__init__.cpython-38.pyc
- ultralytics/models/yolo/detect/__pycache__/predict.cpython-38.pyc
- ultralytics/models/yolo/detect/__pycache__/train.cpython-38.pyc
- ultralytics/models/yolo/detect/__pycache__/val.cpython-38.pyc
- ultralytics/models/yolo/detect/predict.py
- ultralytics/models/yolo/detect/train.py
- ultralytics/models/yolo/detect/val.py
- ultralytics/models/yolo/model.py
- ultralytics/models/yolo/pose/
- ultralytics/models/yolo/pose/__init__.py
- ultralytics/models/yolo/pose/__pycache__/
- ultralytics/models/yolo/pose/__pycache__/__init__.cpython-38.pyc
- ultralytics/models/yolo/pose/__pycache__/predict.cpython-38.pyc
- ultralytics/models/yolo/pose/__pycache__/train.cpython-38.pyc
- ultralytics/models/yolo/pose/__pycache__/val.cpython-38.pyc
- ultralytics/models/yolo/pose/predict.py
- ultralytics/models/yolo/pose/train.py
- ultralytics/models/yolo/pose/val.py
- ultralytics/models/yolo/segment/
- ultralytics/models/yolo/segment/__init__.py
- ultralytics/models/yolo/segment/__pycache__/
- ultralytics/models/yolo/segment/__pycache__/__init__.cpython-38.pyc
- ultralytics/models/yolo/segment/__pycache__/predict.cpython-38.pyc
- ultralytics/models/yolo/segment/__pycache__/train.cpython-38.pyc
- ultralytics/models/yolo/segment/__pycache__/val.cpython-38.pyc
- ultralytics/models/yolo/segment/predict.py
- ultralytics/models/yolo/segment/train.py
- ultralytics/models/yolo/segment/val.py
- ultralytics/nn/
- ultralytics/nn/__init__.py
- ultralytics/nn/__pycache__/
- ultralytics/nn/__pycache__/__init__.cpython-38.pyc
- ultralytics/nn/__pycache__/autobackend.cpython-38.pyc
- ultralytics/nn/__pycache__/tasks.cpython-38.pyc
- ultralytics/nn/autobackend.py
- ultralytics/nn/modules/
- ultralytics/nn/modules/__init__.py
- ultralytics/nn/modules/__pycache__/
- ultralytics/nn/modules/__pycache__/__init__.cpython-38.pyc
- ultralytics/nn/modules/__pycache__/bifpn.cpython-38.pyc
- ultralytics/nn/modules/__pycache__/block.cpython-38.pyc
- ultralytics/nn/modules/__pycache__/conv.cpython-38.pyc
- ultralytics/nn/modules/__pycache__/dyhead.cpython-38.pyc
- ultralytics/nn/modules/__pycache__/head.cpython-38.pyc
- ultralytics/nn/modules/__pycache__/transformer.cpython-38.pyc
- ultralytics/nn/modules/__pycache__/utils.cpython-38.pyc
- ultralytics/nn/modules/bifpn.py
- ultralytics/nn/modules/block.py
- ultralytics/nn/modules/conv.py
- ultralytics/nn/modules/dyhead.py
- ultralytics/nn/modules/FPN_ResNet.py
- ultralytics/nn/modules/head.py
- ultralytics/nn/modules/transformer.py
- ultralytics/nn/modules/utils.py
- ultralytics/nn/tasks.py
- ultralytics/trackers/
- ultralytics/trackers/__init__.py
- ultralytics/trackers/basetrack.py
- ultralytics/trackers/bot_sort.py
- ultralytics/trackers/byte_tracker.py
- ultralytics/trackers/README.md
- ultralytics/trackers/track.py
- ultralytics/trackers/utils/
- ultralytics/trackers/utils/__init__.py
- ultralytics/trackers/utils/gmc.py
- ultralytics/trackers/utils/kalman_filter.py
- ultralytics/trackers/utils/matching.py
- ultralytics/utils/
- ultralytics/utils/__init__.py
- ultralytics/utils/__pycache__/
- ultralytics/utils/__pycache__/__init__.cpython-38.pyc
- ultralytics/utils/__pycache__/autobatch.cpython-38.pyc
- ultralytics/utils/__pycache__/checks.cpython-38.pyc
- ultralytics/utils/__pycache__/dist.cpython-38.pyc
- ultralytics/utils/__pycache__/downloads.cpython-38.pyc
- ultralytics/utils/__pycache__/files.cpython-38.pyc
- ultralytics/utils/__pycache__/instance.cpython-38.pyc
- ultralytics/utils/__pycache__/loss.cpython-38.pyc
- ultralytics/utils/__pycache__/metrics.cpython-38.pyc
- ultralytics/utils/__pycache__/ops.cpython-38.pyc
- ultralytics/utils/__pycache__/patches.cpython-38.pyc
- ultralytics/utils/__pycache__/plotting.cpython-38.pyc
- ultralytics/utils/__pycache__/tal.cpython-38.pyc
- ultralytics/utils/__pycache__/torch_utils.cpython-38.pyc
- ultralytics/utils/autobatch.py
- ultralytics/utils/benchmarks.py
- ultralytics/utils/callbacks/
- ultralytics/utils/callbacks/__init__.py
- ultralytics/utils/callbacks/__pycache__/
- ultralytics/utils/callbacks/__pycache__/__init__.cpython-38.pyc
- ultralytics/utils/callbacks/__pycache__/base.cpython-38.pyc
- ultralytics/utils/callbacks/__pycache__/clearml.cpython-38.pyc
- ultralytics/utils/callbacks/__pycache__/comet.cpython-38.pyc
- ultralytics/utils/callbacks/__pycache__/dvc.cpython-38.pyc
- ultralytics/utils/callbacks/__pycache__/hub.cpython-38.pyc
- ultralytics/utils/callbacks/__pycache__/mlflow.cpython-38.pyc
- ultralytics/utils/callbacks/__pycache__/neptune.cpython-38.pyc
- ultralytics/utils/callbacks/__pycache__/raytune.cpython-38.pyc
- ultralytics/utils/callbacks/__pycache__/tensorboard.cpython-38.pyc
- ultralytics/utils/callbacks/__pycache__/wb.cpython-38.pyc
- ultralytics/utils/callbacks/base.py
- ultralytics/utils/callbacks/clearml.py
- ultralytics/utils/callbacks/comet.py
- ultralytics/utils/callbacks/dvc.py
- ultralytics/utils/callbacks/hub.py
- ultralytics/utils/callbacks/mlflow.py
- ultralytics/utils/callbacks/neptune.py
- ultralytics/utils/callbacks/raytune.py
- ultralytics/utils/callbacks/tensorboard.py
- ultralytics/utils/callbacks/wb.py
- ultralytics/utils/checks.py
- ultralytics/utils/dist.py
- ultralytics/utils/downloads.py
- ultralytics/utils/errors.py
- ultralytics/utils/files.py
- ultralytics/utils/instance.py
- ultralytics/utils/loss.py
- ultralytics/utils/metrics.py
- ultralytics/utils/ops.py
- ultralytics/utils/patches.py
- ultralytics/utils/plotting.py
- ultralytics/utils/tal.py
- ultralytics/utils/torch_utils.py
- ultralytics/utils/tuner.py
- ultralytics/yolo/
- ultralytics/yolo/__init__.py
- ultralytics/yolo/__pycache__/
[truncated: 16 more entries]
