# Supplementary material for: SLFCNet: an ultra-lightweight and efficient strawberry feature classification network
Source: PeerJ Comput Sci. 2025 Jan 2;11:e2085. doi: 10.7717/peerj-cs.2085 (PMC11784530; doi:10.7717/peerj-cs.2085)
Supplement: Supplemental Information 1 [file peerj-cs-11-2085-s001.zip › MANIFEST.in]

include *.md
include requirements.txt
include LICENSE
include setup.py
include ultralytics/assets/bus.jpg
include ultralytics/assets/zidane.jpg
recursive-include ultralytics *.yaml
recursive-exclude __pycache__ *
