# Supplementary material for: SLFCNet: an ultra-lightweight and efficient strawberry feature classification network
Source: PeerJ Comput Sci. 2025 Jan 2;11:e2085. doi: 10.7717/peerj-cs.2085 (PMC11784530; doi:10.7717/peerj-cs.2085)
Supplement: Supplemental Information 1 [file peerj-cs-11-2085-s001.zip › requirements.txt]

# Base ----------------------------------------
matplotlib>=3.2.2
numpy>=1.22.2
opencv-python>=4.6.0
pillow>=7.1.2
pyyaml>=5.3.1
requests>=2.23.0
scipy>=1.4.1
# torch>=1.8.0
# torchvision>=0.9.0
tqdm>=4.64.0

# Logging -------------------------------------
# tensorboard>=2.13.0
# dvclive>=2.12.0
# clearml
# comet

# Plotting ------------------------------------
pandas>=1.1.4
seaborn>=0.11.0

# Export --------------------------------------
# coremltools>=7.0.b1  # CoreML export
# onnx>=1.12.0  # ONNX export
# onnxsim>=0.4.1  # ONNX simplifier
# nvidia-pyindex  # TensorRT export
# nvidia-tensorrt  # TensorRT export
# scikit-learn==0.19.2  # CoreML quantization
# tensorflow>=2.4.1  # TF exports (-cpu, -aarch64, -macos)
# tflite-support
# tensorflowjs>=3.9.0  # TF.js export
# openvino-dev>=2023.0  # OpenVINO export

# Extras --------------------------------------
psutil  # system utilization
py-cpuinfo  # display CPU info
# thop>=0.1.1  # FLOPs computation
# ipython  # interactive notebook
# albumentations>=1.0.3  # training augmentations
# pycocotools>=2.0.6  # COCO mAP
# roboflow


# mine ----------------------------------------
thop        # get_flops
