# Supplementary material for: SLFCNet: an ultra-lightweight and efficient strawberry feature classification network
Source: PeerJ Comput Sci. 2025 Jan 2;11:e2085. doi: 10.7717/peerj-cs.2085 (PMC11784530; doi:10.7717/peerj-cs.2085)
Supplement: Supplemental Information 1 [file peerj-cs-11-2085-s001.zip › setup.cfg]

# Project-wide configuration file, can be used for package metadata and other toll configurations
# Example usage: global configuration for PEP8 (via flake8) setting or default pytest arguments
# Local usage: pip install pre-commit, pre-commit run --all-files

[metadata]
license_files = LICENSE
description_file = README.md

[tool:pytest]
norecursedirs =
    .git
    dist
    build
addopts =
    --doctest-modules
    --durations=30
    --color=yes

[coverage:run]
source = ultralytics/
data_file = tests/.coverage
omit =
    ultralytics/utils/callbacks/*

[flake8]
max-line-length = 120
exclude = .tox,*.egg,build,temp
select = E,W,F
doctests = True
verbose = 2
# https://pep8.readthedocs.io/en/latest/intro.html#error-codes
format = pylint
# see: https://www.flake8rules.com/
ignore = E731,F405,E402,W504,E501
    # E731: Do not assign a lambda expression, use a def
    # F405: name may be undefined, or defined from star imports: module
    # E402: module level import not at top of file
    # W504: line break after binary operator
    # E501: line too long
    # removed:
    # F401: module imported but unused
    # E231: missing whitespace after ‘,’, ‘;’, or ‘:’
    # E127: continuation line over-indented for visual indent
    # F403: ‘from module import *’ used; unable to detect undefined names


[isort]
# https://pycqa.github.io/isort/docs/configuration/options.html
line_length = 120
# see: https://pycqa.github.io/isort/docs/configuration/multi_line_output_modes.html
multi_line_output = 0

[yapf]
based_on_style = pep8
spaces_before_comment = 2
COLUMN_LIMIT = 120
COALESCE_BRACKETS = True
SPACES_AROUND_POWER_OPERATOR = True
SPACE_BETWEEN_ENDING_COMMA_AND_CLOSING_BRACKET = True
SPLIT_BEFORE_CLOSING_BRACKET = False
SPLIT_BEFORE_FIRST_ARGUMENT = False
# EACH_DICT_ENTRY_ON_SEPARATE_LINE = False
