# Supplementary material for: SLFCNet: an ultra-lightweight and efficient strawberry feature classification network
Source: PeerJ Comput Sci. 2025 Jan 2;11:e2085. doi: 10.7717/peerj-cs.2085 (PMC11784530; doi:10.7717/peerj-cs.2085)
Supplement: Supplemental Information 1 [file peerj-cs-11-2085-s001.zip › ultralytics/__init__.py]

# Ultralytics YOLO 🚀, AGPL-3.0 license

__version__ = '8.0.173'

from ultralytics.models import RTDETR, SAM, YOLO
from ultralytics.models.fastsam import FastSAM
from ultralytics.models.nas import NAS
from ultralytics.utils import SETTINGS as settings
from ultralytics.utils.checks import check_yolo as checks
from ultralytics.utils.downloads import download

__all__ = '__version__', 'YOLO', 'NAS', 'SAM', 'FastSAM', 'RTDETR', 'checks', 'download', 'settings'
