# Supplementary material for: SLFCNet: an ultra-lightweight and efficient strawberry feature classification network
Source: PeerJ Comput Sci. 2025 Jan 2;11:e2085. doi: 10.7717/peerj-cs.2085 (PMC11784530; doi:10.7717/peerj-cs.2085)
Supplement: Supplemental Information 1 [file peerj-cs-11-2085-s001.zip › ultralytics/cfg/datasets/train.yaml]

# path:
path: E:/Project/sub/SLFCNet/datasets
train: # train images (relative to 'path')
  - train/images

val: # val images (relative to 'path')
  - val/images

test: # test images (optional)
  - test/images

# Classes
names:
  0: Early-Turning
  1: Green
  2: Late-Turning
  3: Red
  4: Turning
  5: White
