# Supplementary material for: SLFCNet: an ultra-lightweight and efficient strawberry feature classification network
Source: PeerJ Comput Sci. 2025 Jan 2;11:e2085. doi: 10.7717/peerj-cs.2085 (PMC11784530; doi:10.7717/peerj-cs.2085)
Supplement: Supplemental Information 1 [file peerj-cs-11-2085-s001.zip › ultralytics/data/__init__.py]

# Ultralytics YOLO 🚀, AGPL-3.0 license

from .base import BaseDataset
from .build import build_dataloader, build_yolo_dataset, load_inference_source
from .dataset import ClassificationDataset, SemanticDataset, YOLODataset

__all__ = ('BaseDataset', 'ClassificationDataset', 'SemanticDataset', 'YOLODataset', 'build_yolo_dataset',
           'build_dataloader', 'load_inference_source')
