# Supplementary material for: SLFCNet: an ultra-lightweight and efficient strawberry feature classification network
Source: PeerJ Comput Sci. 2025 Jan 2;11:e2085. doi: 10.7717/peerj-cs.2085 (PMC11784530; doi:10.7717/peerj-cs.2085)
Supplement: Supplemental Information 1 [file peerj-cs-11-2085-s001.zip › ultralytics/models/fastsam/model.py]

# Ultralytics YOLO 🚀, AGPL-3.0 license

from pathlib import Path

from ultralytics.engine.model import Model

from .predict import FastSAMPredictor
from .val import FastSAMValidator


class FastSAM(Model):
    """
    FastSAM model interface.

    Example:
        ```python
        from ultralytics import FastSAM

        model = FastSAM('last.pt')
        results = model.predict('ultralytics/assets/bus.jpg')
        ```
    """

    def __init__(self, model='FastSAM-x.pt'):
        """Call the __init__ method of the parent class (YOLO) with the updated default model"""
        if str(model) == 'FastSAM.pt':
            model = 'FastSAM-x.pt'
        assert Path(model).suffix not in ('.yaml', '.yml'), 'FastSAM models only support pre-trained models.'
        super().__init__(model=model, task='segment')

    @property
    def task_map(self):
        return {'segment': {'predictor': FastSAMPredictor, 'validator': FastSAMValidator}}
