# Supplementary material for: SLFCNet: an ultra-lightweight and efficient strawberry feature classification network
Source: PeerJ Comput Sci. 2025 Jan 2;11:e2085. doi: 10.7717/peerj-cs.2085 (PMC11784530; doi:10.7717/peerj-cs.2085)
Supplement: Supplemental Information 1 [file peerj-cs-11-2085-s001.zip › ultralytics/models/fastsam/predict.py]

# Ultralytics YOLO 🚀, AGPL-3.0 license

import torch

from ultralytics.engine.results import Results
from ultralytics.models.fastsam.utils import bbox_iou
from ultralytics.models.yolo.detect.predict import DetectionPredictor
from ultralytics.utils import DEFAULT_CFG, ops


class FastSAMPredictor(DetectionPredictor):

    def __init__(self, cfg=DEFAULT_CFG, overrides=None, _callbacks=None):
        super().__init__(cfg, overrides, _callbacks)
        self.args.task = 'segment'

    def postprocess(self, preds, img, orig_imgs):
        p = ops.non_max_suppression(preds[0],
                                    self.args.conf,
                                    self.args.iou,
                                    agnostic=self.args.agnostic_nms,
                                    max_det=self.args.max_det,
                                    nc=len(self.model.names),
                                    classes=self.args.classes)
        full_box = torch.zeros(p[0].shape[1], device=p[0].device)
        full_box[2], full_box[3], full_box[4], full_box[6:] = img.shape[3], img.shape[2], 1.0, 1.0
        full_box = full_box.view(1, -1)
        critical_iou_index = bbox_iou(full_box[0][:4], p[0][:, :4], iou_thres=0.9, image_shape=img.shape[2:])
        if critical_iou_index.numel() != 0:
            full_box[0][4] = p[0][critical_iou_index][:, 4]
            full_box[0][6:] = p[0][critical_iou_index][:, 6:]
            p[0][critical_iou_index] = full_box

        if not isinstance(orig_imgs, list):  # input images are a torch.Tensor, not a list
            orig_imgs = ops.convert_torch2numpy_batch(orig_imgs)

        results = []
        proto = preds[1][-1] if len(preds[1]) == 3 else preds[1]  # second output is len 3 if pt, but only 1 if exported
        for i, pred in enumerate(p):
            orig_img = orig_imgs[i]
            img_path = self.batch[0][i]
            if not len(pred):  # save empty boxes
                masks = None
            elif self.args.retina_masks:
                pred[:, :4] = ops.scale_boxes(img.shape[2:], pred[:, :4], orig_img.shape)
                masks = ops.process_mask_native(proto[i], pred[:, 6:], pred[:, :4], orig_img.shape[:2])  # HWC
            else:
                masks = ops.process_mask(proto[i], pred[:, 6:], pred[:, :4], img.shape[2:], upsample=True)  # HWC
                pred[:, :4] = ops.scale_boxes(img.shape[2:], pred[:, :4], orig_img.shape)
            results.append(Results(orig_img, path=img_path, names=self.model.names, boxes=pred[:, :6], masks=masks))
        return results
