# Supplementary material for: SLFCNet: an ultra-lightweight and efficient strawberry feature classification network
Source: PeerJ Comput Sci. 2025 Jan 2;11:e2085. doi: 10.7717/peerj-cs.2085 (PMC11784530; doi:10.7717/peerj-cs.2085)
Supplement: Supplemental Information 1 [file peerj-cs-11-2085-s001.zip › ultralytics/models/fastsam/val.py]

# Ultralytics YOLO 🚀, AGPL-3.0 license

from ultralytics.models.yolo.segment import SegmentationValidator
from ultralytics.utils.metrics import SegmentMetrics


class FastSAMValidator(SegmentationValidator):

    def __init__(self, dataloader=None, save_dir=None, pbar=None, args=None, _callbacks=None):
        """Initialize SegmentationValidator and set task to 'segment', metrics to SegmentMetrics."""
        super().__init__(dataloader, save_dir, pbar, args, _callbacks)
        self.args.task = 'segment'
        self.args.plots = False  # disable ConfusionMatrix and other plots to avoid errors
        self.metrics = SegmentMetrics(save_dir=self.save_dir, on_plot=self.on_plot)
