# Supplementary material for: SLFCNet: an ultra-lightweight and efficient strawberry feature classification network
Source: PeerJ Comput Sci. 2025 Jan 2;11:e2085. doi: 10.7717/peerj-cs.2085 (PMC11784530; doi:10.7717/peerj-cs.2085)
Supplement: Supplemental Information 1 [file peerj-cs-11-2085-s001.zip › ultralytics/models/nas/predict.py]

# Ultralytics YOLO 🚀, AGPL-3.0 license

import torch

from ultralytics.engine.predictor import BasePredictor
from ultralytics.engine.results import Results
from ultralytics.utils import ops


class NASPredictor(BasePredictor):

    def postprocess(self, preds_in, img, orig_imgs):
        """Postprocess predictions and returns a list of Results objects."""

        # Cat boxes and class scores
        boxes = ops.xyxy2xywh(preds_in[0][0])
        preds = torch.cat((boxes, preds_in[0][1]), -1).permute(0, 2, 1)

        preds = ops.non_max_suppression(preds,
                                        self.args.conf,
                                        self.args.iou,
                                        agnostic=self.args.agnostic_nms,
                                        max_det=self.args.max_det,
                                        classes=self.args.classes)

        if not isinstance(orig_imgs, list):  # input images are a torch.Tensor, not a list
            orig_imgs = ops.convert_torch2numpy_batch(orig_imgs)

        results = []
        for i, pred in enumerate(preds):
            orig_img = orig_imgs[i]
            pred[:, :4] = ops.scale_boxes(img.shape[2:], pred[:, :4], orig_img.shape)
            img_path = self.batch[0][i]
            results.append(Results(orig_img, path=img_path, names=self.model.names, boxes=pred))
        return results
