# Supplementary material for: SLFCNet: an ultra-lightweight and efficient strawberry feature classification network
Source: PeerJ Comput Sci. 2025 Jan 2;11:e2085. doi: 10.7717/peerj-cs.2085 (PMC11784530; doi:10.7717/peerj-cs.2085)
Supplement: Supplemental Information 1 [file peerj-cs-11-2085-s001.zip › ultralytics/models/nas/val.py]

# Ultralytics YOLO 🚀, AGPL-3.0 license

import torch

from ultralytics.models.yolo.detect import DetectionValidator
from ultralytics.utils import ops

__all__ = ['NASValidator']


class NASValidator(DetectionValidator):

    def postprocess(self, preds_in):
        """Apply Non-maximum suppression to prediction outputs."""
        boxes = ops.xyxy2xywh(preds_in[0][0])
        preds = torch.cat((boxes, preds_in[0][1]), -1).permute(0, 2, 1)
        return ops.non_max_suppression(preds,
                                       self.args.conf,
                                       self.args.iou,
                                       labels=self.lb,
                                       multi_label=False,
                                       agnostic=self.args.single_cls,
                                       max_det=self.args.max_det,
                                       max_time_img=0.5)
