# Supplementary material for: SLFCNet: an ultra-lightweight and efficient strawberry feature classification network
Source: PeerJ Comput Sci. 2025 Jan 2;11:e2085. doi: 10.7717/peerj-cs.2085 (PMC11784530; doi:10.7717/peerj-cs.2085)
Supplement: Supplemental Information 1 [file peerj-cs-11-2085-s001.zip › ultralytics/models/rtdetr/__init__.py]

# Ultralytics YOLO 🚀, AGPL-3.0 license

from .model import RTDETR
from .predict import RTDETRPredictor
from .val import RTDETRValidator

__all__ = 'RTDETRPredictor', 'RTDETRValidator', 'RTDETR'
