# Supplementary material for: SLFCNet: an ultra-lightweight and efficient strawberry feature classification network
Source: PeerJ Comput Sci. 2025 Jan 2;11:e2085. doi: 10.7717/peerj-cs.2085 (PMC11784530; doi:10.7717/peerj-cs.2085)
Supplement: Supplemental Information 1 [file peerj-cs-11-2085-s001.zip › ultralytics/models/yolo/classify/__init__.py]

# Ultralytics YOLO 🚀, AGPL-3.0 license

from ultralytics.models.yolo.classify.predict import ClassificationPredictor
from ultralytics.models.yolo.classify.train import ClassificationTrainer
from ultralytics.models.yolo.classify.val import ClassificationValidator

__all__ = 'ClassificationPredictor', 'ClassificationTrainer', 'ClassificationValidator'
