# Supplementary material for: SLFCNet: an ultra-lightweight and efficient strawberry feature classification network
Source: PeerJ Comput Sci. 2025 Jan 2;11:e2085. doi: 10.7717/peerj-cs.2085 (PMC11784530; doi:10.7717/peerj-cs.2085)
Supplement: Supplemental Information 1 [file peerj-cs-11-2085-s001.zip › ultralytics/nn/__init__.py]

# Ultralytics YOLO 🚀, AGPL-3.0 license

from .tasks import (BaseModel, ClassificationModel, DetectionModel, SegmentationModel, attempt_load_one_weight,
                    attempt_load_weights, guess_model_scale, guess_model_task, parse_model, torch_safe_load,
                    yaml_model_load)

__all__ = ('attempt_load_one_weight', 'attempt_load_weights', 'parse_model', 'yaml_model_load', 'guess_model_task',
           'guess_model_scale', 'torch_safe_load', 'DetectionModel', 'SegmentationModel', 'ClassificationModel',
           'BaseModel')
