# Supplementary material for: SLFCNet: an ultra-lightweight and efficient strawberry feature classification network
Source: PeerJ Comput Sci. 2025 Jan 2;11:e2085. doi: 10.7717/peerj-cs.2085 (PMC11784530; doi:10.7717/peerj-cs.2085)
Supplement: Supplemental Information 1 [file peerj-cs-11-2085-s001.zip › ultralytics/nn/modules/__init__.py]

# Ultralytics YOLO 🚀, AGPL-3.0 license
"""
Ultralytics modules. Visualize with:

from ultralytics.nn.modules import *
import torch
import os

x = torch.ones(1, 128, 40, 40)
m = Conv(128, 128)
f = f'{m._get_name()}.onnx'
torch.onnx.export(m, x, f)
os.system(f'onnxsim {f} {f} && open {f}')
"""

from .block import (C1, C2, C3, C3TR, DFL, SPP, SPPF, Bottleneck, BottleneckCSP, C2f, C3Ghost, C3x, GhostBottleneck,
                    HGBlock, HGStem, Proto, RepC3, MHSA, ASFF_2, ASFF_3, Mlt_ECA, C3_SAC, C2f_DCN,
                    C3_DySnake, DySnakeConv, ShuffleAttention, SE, ECA)
from .conv import (CBAM, ChannelAttention, Concat, Conv, Conv2, ConvTranspose, DWConv, DWConvTranspose2d, Focus,
                   GhostConv, LightConv, RepConv, SpatialAttention)
from .head import Classify, Detect, Pose, RTDETRDecoder, Segment
from .transformer import (AIFI, MLP, DeformableTransformerDecoder, DeformableTransformerDecoderLayer, LayerNorm2d,
                          MLPBlock, MSDeformAttn, TransformerBlock, TransformerEncoderLayer, TransformerLayer)

__all__ = ('Conv', 'Conv2', 'LightConv', 'RepConv', 'DWConv', 'DWConvTranspose2d', 'ConvTranspose', 'Focus',
           'GhostConv', 'ChannelAttention', 'SpatialAttention', 'CBAM', 'Concat', 'TransformerLayer',
           'TransformerBlock', 'MLPBlock', 'LayerNorm2d', 'DFL', 'HGBlock', 'HGStem', 'SPP', 'SPPF', 'C1', 'C2', 'C3',
           'C2f', 'C3x', 'C3TR', 'C3Ghost', 'GhostBottleneck', 'Bottleneck', 'BottleneckCSP', 'Proto', 'Detect',
           'Segment', 'Pose', 'Classify', 'TransformerEncoderLayer', 'RepC3', 'RTDETRDecoder', 'AIFI',
           'DeformableTransformerDecoder', 'DeformableTransformerDecoderLayer', 'MSDeformAttn', 'MLP', 'MHSA',
           'ASFF_2', 'ASFF_3', 'Mlt_ECA', 'C3_DySnake', 'ShuffleAttention', 'SE', 'ECA')
