# Supplementary material for: SLFCNet: an ultra-lightweight and efficient strawberry feature classification network
Source: PeerJ Comput Sci. 2025 Jan 2;11:e2085. doi: 10.7717/peerj-cs.2085 (PMC11784530; doi:10.7717/peerj-cs.2085)
Supplement: Supplemental Information 1 [file peerj-cs-11-2085-s001.zip › ultralytics/nn/modules/bifpn.py]

import math

import numpy as np
import torch
import torch.nn as nn


class Concat_BiFPN(nn.Module):
    def __init__(self, dimension=1):
        super(Concat_BiFPN, self).__init__()
        self.d = dimension
        self.w = nn.Parameter(torch.ones(3, dtype=torch.float32), requires_grad=True)
        self.epsilon = 0.0001

    def forward(self, x):
        w = self.w
        weight = w / (torch.sum(w, dim=0) + self.epsilon)  # 将权重进行归一化
        # Fast normalized fusion
        x = [weight[0] * x[0], weight[1] * x[1]]
        return torch.cat(x, self.d)
