# Supplementary material for: SLFCNet: an ultra-lightweight and efficient strawberry feature classification network
Source: PeerJ Comput Sci. 2025 Jan 2;11:e2085. doi: 10.7717/peerj-cs.2085 (PMC11784530; doi:10.7717/peerj-cs.2085)
Supplement: Supplemental Information 1 [file peerj-cs-11-2085-s001.zip › ultralytics/nn/modules/block.py]

# Ultralytics YOLO 🚀, AGPL-3.0 license
"""
Block modules
"""

import torch
import torch.nn as nn
import torch.nn.functional as F

from .conv import Conv, DWConv, GhostConv, LightConv, RepConv
from .transformer import TransformerBlock

import math

__all__ = ('DFL', 'HGBlock', 'HGStem', 'SPP', 'SPPF', 'C1', 'C2', 'C3', 'C2f', 'C3x', 'C3TR', 'C3Ghost',
           'GhostBottleneck', 'Bottleneck', 'BottleneckCSP', 'Proto', 'RepC3', 'MHSA', 'ASFF_2', 'ASFF_3',
           'Mlt_ECA', 'C3_SAC', 'C2f_DCN', 'C3_DySnake', 'DySnakeConv', 'ShuffleAttention', 'SE', 'ECA')

def autopad(k, p=None, d=1):  # kernel, padding, dilation
    """Pad to 'same' shape outputs."""
    if d > 1:
        k = d * (k - 1) + 1 if isinstance(k, int) else [d * (x - 1) + 1 for x in k]  # actual kernel-size
    if p is None:
        p = k // 2 if isinstance(k, int) else [x // 2 for x in k]  # auto-pad
    return p

class DFL(nn.Module):
    """
    Integral module of Distribution Focal Loss (DFL).
    Proposed in Generalized Focal Loss https://ieeexplore.ieee.org/document/9792391
    """

    def __init__(self, c1=16):
        """Initialize a convolutional layer with a given number of input channels."""
        super().__init__()
        self.conv = nn.Conv2d(c1, 1, 1, bias=False).requires_grad_(False)
        x = torch.arange(c1, dtype=torch.float)
        self.conv.weight.data[:] = nn.Parameter(x.view(1, c1, 1, 1))
        self.c1 = c1

    def forward(self, x):
        """Applies a transformer layer on input tensor 'x' and returns a tensor."""
        b, c, a = x.shape  # batch, channels, anchors
        return self.conv(x.view(b, 4, self.c1, a).transpose(2, 1).softmax(1)).view(b, 4, a)
        # return self.conv(x.view(b, self.c1, 4, a).softmax(1)).view(b, 4, a)


class Proto(nn.Module):
    """YOLOv8 mask Proto module for segmentation models."""

    def __init__(self, c1, c_=256, c2=32):  # ch_in, number of protos, number of masks
        super().__init__()
        self.cv1 = Conv(c1, c_, k=3)
        self.upsample = nn.ConvTranspose2d(c_, c_, 2, 2, 0, bias=True)  # nn.Upsample(scale_factor=2, mode='nearest')
        self.cv2 = Conv(c_, c_, k=3)
        self.cv3 = Conv(c_, c2)

    def forward(self, x):
        """Performs a forward pass through layers using an upsampled input image."""
        return self.cv3(self.cv2(self.upsample(self.cv1(x))))


class HGStem(nn.Module):
    """StemBlock of PPHGNetV2 with 5 convolutions and one maxpool2d.
    https://github.com/PaddlePaddle/PaddleDetection/blob/develop/ppdet/modeling/backbones/hgnet_v2.py
    """

    def __init__(self, c1, cm, c2):
        super().__init__()
        self.stem1 = Conv(c1, cm, 3, 2, act=nn.ReLU())
        self.stem2a = Conv(cm, cm // 2, 2, 1, 0, act=nn.ReLU())
        self.stem2b = Conv(cm // 2, cm, 2, 1, 0, act=nn.ReLU())
        self.stem3 = Conv(cm * 2, cm, 3, 2, act=nn.ReLU())
        self.stem4 = Conv(cm, c2, 1, 1, act=nn.ReLU())
        self.pool = nn.MaxPool2d(kernel_size=2, stride=1, padding=0, ceil_mode=True)

    def forward(self, x):
        """Forward pass of a PPHGNetV2 backbone layer."""
        x = self.stem1(x)
        x = F.pad(x, [0, 1, 0, 1])
        x2 = self.stem2a(x)
        x2 = F.pad(x2, [0, 1, 0, 1])
        x2 = self.stem2b(x2)
        x1 = self.pool(x)
        x = torch.cat([x1, x2], dim=1)
        x = self.stem3(x)
        x = self.stem4(x)
        return x


class HGBlock(nn.Module):
    """HG_Block of PPHGNetV2 with 2 convolutions and LightConv.
    https://github.com/PaddlePaddle/PaddleDetection/blob/develop/ppdet/modeling/backbones/hgnet_v2.py
    """

    def __init__(self, c1, cm, c2, k=3, n=6, lightconv=False, shortcut=False, act=nn.ReLU()):
        super().__init__()
        block = LightConv if lightconv else Conv
        self.m = nn.ModuleList(block(c1 if i == 0 else cm, cm, k=k, act=act) for i in range(n))
        self.sc = Conv(c1 + n * cm, c2 // 2, 1, 1, act=act)  # squeeze conv
        self.ec = Conv(c2 // 2, c2, 1, 1, act=act)  # excitation conv
        self.add = shortcut and c1 == c2

    def forward(self, x):
        """Forward pass of a PPHGNetV2 backbone layer."""
        y = [x]
        y.extend(m(y[-1]) for m in self.m)
        y = self.ec(self.sc(torch.cat(y, 1)))
        return y + x if self.add else y


class SPP(nn.Module):
    """Spatial Pyramid Pooling (SPP) layer https://arxiv.org/abs/1406.4729."""

    def __init__(self, c1, c2, k=(5, 9, 13)):
        """Initialize the SPP layer with input/output channels and pooling kernel sizes."""
        super().__init__()
        c_ = c1 // 2  # hidden channels
        self.cv1 = Conv(c1, c_, 1, 1)
        self.cv2 = Conv(c_ * (len(k) + 1), c2, 1, 1)
        self.m = nn.ModuleList([nn.MaxPool2d(kernel_size=x, stride=1, padding=x // 2) for x in k])

    def forward(self, x):
        """Forward pass of the SPP layer, performing spatial pyramid pooling."""
        x = self.cv1(x)
        return self.cv2(torch.cat([x] + [m(x) for m in self.m], 1))


class SPPF(nn.Module):
    """Spatial Pyramid Pooling - Fast (SPPF) layer for YOLOv5 by Glenn Jocher."""

    def __init__(self, c1, c2, k=5):  # equivalent to SPP(k=(5, 9, 13))
        super().__init__()
        c_ = c1 // 2  # hidden channels
        self.cv1 = Conv(c1, c_, 1, 1)
        self.cv2 = Conv(c_ * 4, c2, 1, 1)
        self.m = nn.MaxPool2d(kernel_size=k, stride=1, padding=k // 2)

    def forward(self, x):
        """Forward pass through Ghost Convolution block."""
        x = self.cv1(x)
        y1 = self.m(x)
        y2 = self.m(y1)
        return self.cv2(torch.cat((x, y1, y2, self.m(y2)), 1))


class C1(nn.Module):
    """CSP Bottleneck with 1 convolution."""

    def __init__(self, c1, c2, n=1):  # ch_in, ch_out, number
        super().__init__()
        self.cv1 = Conv(c1, c2, 1, 1)
        self.m = nn.Sequential(*(Conv(c2, c2, 3) for _ in range(n)))

    def forward(self, x):
        """Applies cross-convolutions to input in the C3 module."""
        y = self.cv1(x)
        return self.m(y) + y


class C2(nn.Module):
    """CSP Bottleneck with 2 convolutions."""

    def __init__(self, c1, c2, n=1, shortcut=True, g=1, e=0.5):  # ch_in, ch_out, number, shortcut, groups, expansion
        super().__init__()
        self.c = int(c2 * e)  # hidden channels
        self.cv1 = Conv(c1, 2 * self.c, 1, 1)
        self.cv2 = Conv(2 * self.c, c2, 1)  # optional act=FReLU(c2)
        # self.attention = ChannelAttention(2 * self.c)  # or SpatialAttention()
        self.m = nn.Sequential(*(Bottleneck(self.c, self.c, shortcut, g, k=((3, 3), (3, 3)), e=1.0) for _ in range(n)))

    def forward(self, x):
        """Forward pass through the CSP bottleneck with 2 convolutions."""
        a, b = self.cv1(x).chunk(2, 1)
        return self.cv2(torch.cat((self.m(a), b), 1))


class C2f(nn.Module):
    """Faster Implementation of CSP Bottleneck with 2 convolutions."""

    def __init__(self, c1, c2, n=1, shortcut=False, g=1, e=0.5):  # ch_in, ch_out, number, shortcut, groups, expansion
        super().__init__()
        self.c = int(c2 * e)  # hidden channels
        self.cv1 = Conv(c1, 2 * self.c, 1, 1)
        self.cv2 = Conv((2 + n) * self.c, c2, 1)  # optional act=FReLU(c2)
        self.m = nn.ModuleList(Bottleneck(self.c, self.c, shortcut, g, k=((3, 3), (3, 3)), e=1.0) for _ in range(n))

    def forward(self, x):
        """Forward pass through C2f layer."""
        y = list(self.cv1(x).chunk(2, 1))
        y.extend(m(y[-1]) for m in self.m)
        return self.cv2(torch.cat(y, 1))

    def forward_split(self, x):
        """Forward pass using split() instead of chunk()."""
        y = list(self.cv1(x).split((self.c, self.c), 1))
        y.extend(m(y[-1]) for m in self.m)
        return self.cv2(torch.cat(y, 1))


class C3(nn.Module):
    """CSP Bottleneck with 3 convolutions."""

    def __init__(self, c1, c2, n=1, shortcut=True, g=1, e=0.5):  # ch_in, ch_out, number, shortcut, groups, expansion
        super().__init__()
        c_ = int(c2 * e)  # hidden channels
        self.cv1 = Conv(c1, c_, 1, 1)
        self.cv2 = Conv(c1, c_, 1, 1)
        self.cv3 = Conv(2 * c_, c2, 1)  # optional act=FReLU(c2)
        self.m = nn.Sequential(*(Bottleneck(c_, c_, shortcut, g, k=((1, 1), (3, 3)), e=1.0) for _ in range(n)))

    def forward(self, x):
        """Forward pass through the CSP bottleneck with 2 convolutions."""
        return self.cv3(torch.cat((self.m(self.cv1(x)), self.cv2(x)), 1))


class C3x(C3):
    """C3 module with cross-convolutions."""

    def __init__(self, c1, c2, n=1, shortcut=True, g=1, e=0.5):
        """Initialize C3TR instance and set default parameters."""
        super().__init__(c1, c2, n, shortcut, g, e)
        self.c_ = int(c2 * e)
        self.m = nn.Sequential(*(Bottleneck(self.c_, self.c_, shortcut, g, k=((1, 3), (3, 1)), e=1) for _ in range(n)))


class RepC3(nn.Module):
    """Rep C3."""

    def __init__(self, c1, c2, n=3, e=1.0):
        super().__init__()
        c_ = int(c2 * e)  # hidden channels
        self.cv1 = Conv(c1, c2, 1, 1)
        self.cv2 = Conv(c1, c2, 1, 1)
        self.m = nn.Sequential(*[RepConv(c_, c_) for _ in range(n)])
        self.cv3 = Conv(c_, c2, 1, 1) if c_ != c2 else nn.Identity()

    def forward(self, x):
        """Forward pass of RT-DETR neck layer."""
        return self.cv3(self.m(self.cv1(x)) + self.cv2(x))


class C3TR(C3):
    """C3 module with TransformerBlock()."""

    def __init__(self, c1, c2, n=1, shortcut=True, g=1, e=0.5):
        """Initialize C3Ghost module with GhostBottleneck()."""
        super().__init__(c1, c2, n, shortcut, g, e)
        c_ = int(c2 * e)
        self.m = TransformerBlock(c_, c_, 4, n)


class C3Ghost(C3):
    """C3 module with GhostBottleneck()."""

    def __init__(self, c1, c2, n=1, shortcut=True, g=1, e=0.5):
        """Initialize 'SPP' module with various pooling sizes for spatial pyramid pooling."""
        super().__init__(c1, c2, n, shortcut, g, e)
        c_ = int(c2 * e)  # hidden channels
        self.m = nn.Sequential(*(GhostBottleneck(c_, c_) for _ in range(n)))


class GhostBottleneck(nn.Module):
    """Ghost Bottleneck https://github.com/huawei-noah/ghostnet."""

    def __init__(self, c1, c2, k=3, s=1):  # ch_in, ch_out, kernel, stride
        super().__init__()
        c_ = c2 // 2
        self.conv = nn.Sequential(
            GhostConv(c1, c_, 1, 1),  # pw
            DWConv(c_, c_, k, s, act=False) if s == 2 else nn.Identity(),  # dw
            GhostConv(c_, c2, 1, 1, act=False))  # pw-linear
        self.shortcut = nn.Sequential(DWConv(c1, c1, k, s, act=False), Conv(c1, c2, 1, 1,
                                                                            act=False)) if s == 2 else nn.Identity()

    def forward(self, x):
        """Applies skip connection and concatenation to input tensor."""
        return self.conv(x) + self.shortcut(x)


class Bottleneck(nn.Module):
    """Standard bottleneck."""

    def __init__(self, c1, c2, shortcut=True, g=1, k=(3, 3), e=0.5):  # ch_in, ch_out, shortcut, groups, kernels, expand
        super().__init__()
        c_ = int(c2 * e)  # hidden channels
        self.cv1 = Conv(c1, c_, k[0], 1)
        self.cv2 = Conv(c_, c2, k[1], 1, g=g)
        self.add = shortcut and c1 == c2

    def forward(self, x):
        """'forward()' applies the YOLOv5 FPN to input data."""
        return x + self.cv2(self.cv1(x)) if self.add else self.cv2(self.cv1(x))


class BottleneckCSP(nn.Module):
    """CSP Bottleneck https://github.com/WongKinYiu/CrossStagePartialNetworks."""

    def __init__(self, c1, c2, n=1, shortcut=True, g=1, e=0.5):  # ch_in, ch_out, number, shortcut, groups, expansion
        super().__init__()
        c_ = int(c2 * e)  # hidden channels
        self.cv1 = Conv(c1, c_, 1, 1)
        self.cv2 = nn.Conv2d(c1, c_, 1, 1, bias=False)
        self.cv3 = nn.Conv2d(c_, c_, 1, 1, bias=False)
        self.cv4 = Conv(2 * c_, c2, 1, 1)
        self.bn = nn.BatchNorm2d(2 * c_)  # applied to cat(cv2, cv3)
        self.act = nn.SiLU()
        self.m = nn.Sequential(*(Bottleneck(c_, c_, shortcut, g, e=1.0) for _ in range(n)))

    def forward(self, x):
        """Applies a CSP bottleneck with 3 convolutions."""
        y1 = self.cv3(self.m(self.cv1(x)))
        y2 = self.cv2(x)
        return self.cv4(self.act(self.bn(torch.cat((y1, y2), 1))))


class MHSA(nn.Module):      # 需要通道数
    def __init__(self, n_dims, width=14, height=14, heads=4, pos_emb=False):
        super(MHSA, self).__init__()

        self.heads = heads
        self.query = nn.Conv2d(n_dims, n_dims, kernel_size=1)
        self.key = nn.Conv2d(n_dims, n_dims, kernel_size=1)
        self.value = nn.Conv2d(n_dims, n_dims, kernel_size=1)
        self.pos = pos_emb
        if self.pos:
            self.rel_h_weight = nn.Parameter(torch.randn([1, heads, (n_dims) // heads, 1, int(height)]),
                                             requires_grad=True)
            self.rel_w_weight = nn.Parameter(torch.randn([1, heads, (n_dims) // heads, int(width), 1]),
                                             requires_grad=True)
        self.softmax = nn.Softmax(dim=-1)

    def forward(self, x):
        n_batch, C, width, height = x.size()
        q = self.query(x).view(n_batch, self.heads, C // self.heads, -1)
        k = self.key(x).view(n_batch, self.heads, C // self.heads, -1)
        v = self.value(x).view(n_batch, self.heads, C // self.heads, -1)
        content_content = torch.matmul(q.permute(0, 1, 3, 2), k)  # 1,C,h*w,h*w
        c1, c2, c3, c4 = content_content.size()
        if self.pos:
            content_position = (self.rel_h_weight + self.rel_w_weight).view(1, self.heads, C // self.heads, -1).permute(
                0, 1, 3, 2)  # 1,4,1024,64

            content_position = torch.matmul(content_position, q)  # ([1, 4, 1024, 256])
            content_position = content_position if (
                    content_content.shape == content_position.shape) else content_position[:, :, :c3, ]
            assert (content_content.shape == content_position.shape)
            energy = content_content + content_position
        else:
            energy = content_content
        attention = self.softmax(energy)
        out = torch.matmul(v, attention.permute(0, 1, 3, 2))  # 1,4,256,64
        out = out.view(n_batch, C, width, height)
        return out

# ----------------------------20230921替换前----------------------------
# class Upsample(nn.Module):
#     def __init__(self, in_channels, out_channels, scale_factor=2):
#         super(Upsample, self).__init__()
#
#         self.upsample = nn.Sequential(
#             Conv(in_channels, out_channels, 1),
#             nn.Upsample(scale_factor=scale_factor, mode='bilinear')
#         )
#
#     def forward(self, x):
#         x = self.upsample(x)
#
#         return x
#
#
# class Downsample(nn.Module):
#     def __init__(self, in_channels, out_channels, scale_factor=2):
#         super(Downsample, self).__init__()
#
#         self.downsample = nn.Sequential(
#             Conv(in_channels, out_channels, scale_factor, scale_factor, 0)
#         )
#
#     def forward(self, x):
#         x = self.downsample(x)
#
#         return x
# ----------------------------20230921替换前----------------------------
# ----------------------------20230921替换----------------------------
# 加: Mlt_ECA、import math
class Mlt_ECA(nn.Module):
    def __init__(self, channel, b=1, gamma=2):
        torch.use_deterministic_algorithms(False)   # 解决warning
        super(Mlt_ECA, self).__init__()
        kernel_size = int(abs((math.log(channel, 2) + b) / gamma))
        kernel_size = kernel_size if kernel_size % 2 else kernel_size + 1
        self.avg_pool = nn.AdaptiveAvgPool2d(1)
        self.max_pool = nn.AdaptiveMaxPool2d(1)
        self.conv = nn.Conv1d(1, 1, kernel_size=kernel_size, padding=(kernel_size - 1) // 2, bias=False)
        self.sigmoid = nn.Sigmoid()

    def forward(self, x):
        avg_pooled = self.avg_pool(x)
        conv_avg = self.conv(avg_pooled.squeeze(-1).transpose(-1, -2)).transpose(-1, -2).unsqueeze(-1)

        max_pooled = self.max_pool(x)
        conv_max = self.conv(max_pooled.squeeze(-1).transpose(-1, -2)).transpose(-1, -2).unsqueeze(-1)

        sigmoid_out = self.sigmoid(conv_avg + conv_max)

        combined_att = x * sigmoid_out.expand_as(x)
        return combined_att


class Upsample(nn.Module):
    def __init__(self, in_channels, out_channels, scale_factor=2):
        super(Upsample, self).__init__()

        self.upsample = nn.Sequential(
            Conv(in_channels, out_channels, 1),
            nn.Upsample(scale_factor=scale_factor, mode='bilinear')
        )
        # self.attention = Mlt_ECA(out_channels)
        self.drop = nn.Dropout(p=0.1)  # 加

    def forward(self, x):
        x = self.upsample(x)

        # return x
        # return self.attention(x)
        return self.drop(x)
        # return self.attention(self.drop(x))

class Downsample(nn.Module):
    def __init__(self, in_channels, out_channels, scale_factor=2):
        super(Downsample, self).__init__()

        self.downsample = nn.Sequential(
            Conv(in_channels, out_channels, scale_factor, scale_factor, 0)
        )
        # self.attention = Mlt_ECA(out_channels)
        self.drop = nn.Dropout(p=0.1)  # 加

    def forward(self, x):
        x = self.downsample(x)

        # return x
        # return self.attention(x)
        return self.drop(x)
        # return self.attention(self.drop(x))  # 加改
# ----------------------------20230921替换----------------------------

class ASFF_2(nn.Module):
    def __init__(self, inter_dim=512, level=0, channel=[64, 128]):
        super(ASFF_2, self).__init__()

        self.inter_dim = inter_dim
        compress_c = 8

        self.weight_level_1 = Conv(self.inter_dim, compress_c, 1, 1)
        self.weight_level_2 = Conv(self.inter_dim, compress_c, 1, 1)

        self.weight_levels = nn.Conv2d(compress_c * 2, 2, kernel_size=1, stride=1, padding=0)

        self.conv = Conv(self.inter_dim, self.inter_dim, 3, 1)
        self.upsample = Upsample(channel[1], channel[0])
        self.downsample = Downsample(channel[0], channel[1])
        self.level = level

    def forward(self, x):
        input1, input2 = x
        if self.level == 0:
            input2 = self.upsample(input2)
        elif self.level == 1:
            input1 = self.downsample(input1)

        level_1_weight_v = self.weight_level_1(input1)
        level_2_weight_v = self.weight_level_2(input2)

        levels_weight_v = torch.cat((level_1_weight_v, level_2_weight_v), 1)
        levels_weight = self.weight_levels(levels_weight_v)
        levels_weight = F.softmax(levels_weight, dim=1)

        fused_out_reduced = input1 * levels_weight[:, 0:1, :, :] + \
                            input2 * levels_weight[:, 1:2, :, :]

        out = self.conv(fused_out_reduced)

        return out


class ASFF_3(nn.Module):
    def __init__(self, inter_dim=512, level=0, channel=[64, 128, 256]):
        super(ASFF_3, self).__init__()

        self.inter_dim = inter_dim
        compress_c = 8

        self.weight_level_1 = Conv(self.inter_dim, compress_c, 1, 1)
        self.weight_level_2 = Conv(self.inter_dim, compress_c, 1, 1)
        self.weight_level_3 = Conv(self.inter_dim, compress_c, 1, 1)

        self.weight_levels = nn.Conv2d(compress_c * 3, 3, kernel_size=1, stride=1, padding=0)

        self.conv = Conv(self.inter_dim, self.inter_dim, 3, 1)

        self.level = level
        if self.level == 0:
            self.upsample4x = Upsample(channel[2], channel[0], scale_factor=4)
            self.upsample2x = Upsample(channel[1], channel[0], scale_factor=2)
        elif self.level == 1:
            self.upsample2x1 = Upsample(channel[2], channel[1], scale_factor=2)
            self.downsample2x1 = Downsample(channel[0], channel[1], scale_factor=2)
        elif self.level == 2:
            self.downsample2x = Downsample(channel[1], channel[2], scale_factor=2)
            self.downsample4x = Downsample(channel[0], channel[2], scale_factor=4)

    def forward(self, x):
        input1, input2, input3 = x
        if self.level == 0:
            input2 = self.upsample2x(input2)
            input3 = self.upsample4x(input3)
        elif self.level == 1:
            input3 = self.upsample2x1(input3)
            input1 = self.downsample2x1(input1)
        elif self.level == 2:
            input1 = self.downsample4x(input1)
            input2 = self.downsample2x(input2)
        level_1_weight_v = self.weight_level_1(input1)
        level_2_weight_v = self.weight_level_2(input2)
        level_3_weight_v = self.weight_level_3(input3)

        levels_weight_v = torch.cat((level_1_weight_v, level_2_weight_v, level_3_weight_v), 1)
        levels_weight = self.weight_levels(levels_weight_v)
        levels_weight = F.softmax(levels_weight, dim=1)

        fused_out_reduced = input1 * levels_weight[:, 0:1, :, :] + \
                            input2 * levels_weight[:, 1:2, :, :] + \
                            input3 * levels_weight[:, 2:, :, :]

        out = self.conv(fused_out_reduced)

        return out


# ------------------------ 20230922 加 SAConf ------------------------#
class ConvAWS2d(nn.Conv2d):
    def __init__(self,
                 in_channels,
                 out_channels,
                 kernel_size,
                 stride=1,
                 padding=0,
                 dilation=1,
                 groups=1,
                 bias=True):
        super().__init__(
            in_channels,
            out_channels,
            kernel_size,
            stride=stride,
            padding=padding,
            dilation=dilation,
            groups=groups,
            bias=bias)
        self.register_buffer('weight_gamma', torch.ones(self.out_channels, 1, 1, 1))
        self.register_buffer('weight_beta', torch.zeros(self.out_channels, 1, 1, 1))

    def _get_weight(self, weight):
        weight_mean = weight.mean(dim=1, keepdim=True).mean(dim=2,
                                                            keepdim=True).mean(dim=3, keepdim=True)
        weight = weight - weight_mean
        std = torch.sqrt(weight.view(weight.size(0), -1).var(dim=1) + 1e-5).view(-1, 1, 1, 1)
        weight = weight / std
        weight = self.weight_gamma * weight + self.weight_beta
        return weight

    def forward(self, x):
        weight = self._get_weight(self.weight)
        return super()._conv_forward(x, weight, None)

    def _load_from_state_dict(self, state_dict, prefix, local_metadata, strict,
                              missing_keys, unexpected_keys, error_msgs):
        self.weight_gamma.data.fill_(-1)
        super()._load_from_state_dict(state_dict, prefix, local_metadata, strict,
                                      missing_keys, unexpected_keys, error_msgs)
        if self.weight_gamma.data.mean() > 0:
            return
        weight = self.weight.data
        weight_mean = weight.data.mean(dim=1, keepdim=True).mean(dim=2,
                                                                 keepdim=True).mean(dim=3, keepdim=True)
        self.weight_beta.data.copy_(weight_mean)
        std = torch.sqrt(weight.view(weight.size(0), -1).var(dim=1) + 1e-5).view(-1, 1, 1, 1)
        self.weight_gamma.data.copy_(std)


class SAConv2d(ConvAWS2d):
    def __init__(self,
                 in_channels,
                 out_channels,
                 kernel_size,
                 s=1,
                 p=None,
                 g=1,
                 d=1,
                 act=True,
                 bias=True):
        super().__init__(
            in_channels,
            out_channels,
            kernel_size,
            stride=s,
            padding=autopad(kernel_size, p, d),
            dilation=d,
            groups=g,
            bias=bias)
        self.switch = torch.nn.Conv2d(
            self.in_channels,
            1,
            kernel_size=1,
            stride=s,
            bias=True)
        self.switch.weight.data.fill_(0)
        self.switch.bias.data.fill_(1)
        self.weight_diff = torch.nn.Parameter(torch.Tensor(self.weight.size()))
        self.weight_diff.data.zero_()
        self.pre_context = torch.nn.Conv2d(
            self.in_channels,
            self.in_channels,
            kernel_size=1,
            bias=True)
        self.pre_context.weight.data.fill_(0)
        self.pre_context.bias.data.fill_(0)
        self.post_context = torch.nn.Conv2d(
            self.out_channels,
            self.out_channels,
            kernel_size=1,
            bias=True)
        self.post_context.weight.data.fill_(0)
        self.post_context.bias.data.fill_(0)

        self.bn = nn.BatchNorm2d(out_channels)
        self.act = Conv.default_act if act is True else act if isinstance(act, nn.Module) else nn.Identity()

    def forward(self, x):
        # pre-context
        avg_x = torch.nn.functional.adaptive_avg_pool2d(x, output_size=1)
        avg_x = self.pre_context(avg_x)
        avg_x = avg_x.expand_as(x)
        x = x + avg_x
        # switch
        avg_x = torch.nn.functional.pad(x, pad=(2, 2, 2, 2), mode="reflect")
        avg_x = torch.nn.functional.avg_pool2d(avg_x, kernel_size=5, stride=1, padding=0)
        switch = self.switch(avg_x)
        # sac
        weight = self._get_weight(self.weight)
        out_s = super()._conv_forward(x, weight, None)
        ori_p = self.padding
        ori_d = self.dilation
        self.padding = tuple(3 * p for p in self.padding)
        self.dilation = tuple(3 * d for d in self.dilation)
        weight = weight + self.weight_diff
        out_l = super()._conv_forward(x, weight, None)
        out = switch * out_s + (1 - switch) * out_l
        self.padding = ori_p
        self.dilation = ori_d
        # post-context
        avg_x = torch.nn.functional.adaptive_avg_pool2d(out, output_size=1)
        avg_x = self.post_context(avg_x)
        avg_x = avg_x.expand_as(out)
        out = out + avg_x
        return self.act(self.bn(out))


class Bottleneck_SAC(nn.Module):
    # Standard bottleneck
    def __init__(self, c1, c2, shortcut=True, g=1, e=0.5):  # ch_in, ch_out, shortcut, groups, expansion
        super().__init__()
        c_ = int(c2 * e)  # hidden channels
        self.cv1 = Conv(c1, c_, 1, 1)
        self.cv2 = SAConv2d(c_, c2, 3, 1, g=g)
        self.add = shortcut and c1 == c2

    def forward(self, x):
        return x + self.cv2(self.cv1(x)) if self.add else self.cv2(self.cv1(x))


class C3_SAC(C3):
    # CSP Bottleneck with 3 convolutions
    def __init__(self, c1, c2, n=1, shortcut=True, g=1, e=0.5):  # ch_in, ch_out, number, shortcut, groups, expansion
        super().__init__(c1, c2, n, shortcut, g, e)
        c_ = int(c2 * e)  # hidden channels
        self.m = nn.Sequential(*(Bottleneck_SAC(c_, c_, shortcut, g, e=1.0) for _ in range(n)))
# -------------------end-- 20230922 加 SAConf --end-------------------#

# --------------------- 20230922 加 DCNv2 ---------------------#
# YOLOv8添加DCNv3可变形卷积_等你下课ソ的博客-CSDN博客
# https://blog.csdn.net/weixin_70423469/article/details/131702564
class DCNv2(nn.Module):
    def __init__(self, in_channels, out_channels, kernel_size, stride=1,
                 padding=1, dilation=1, groups=1, deformable_groups=1):
        super(DCNv2, self).__init__()

        self.in_channels = in_channels
        self.out_channels = out_channels
        self.kernel_size = (kernel_size, kernel_size)
        self.stride = (stride, stride)
        self.padding = (padding, padding)
        self.dilation = (dilation, dilation)
        self.groups = groups
        self.deformable_groups = deformable_groups

        self.weight = nn.Parameter(
            torch.empty(out_channels, in_channels, *self.kernel_size)
        )
        self.bias = nn.Parameter(torch.empty(out_channels))

        out_channels_offset_mask = (self.deformable_groups * 3 *
                                    self.kernel_size[0] * self.kernel_size[1])
        self.conv_offset_mask = nn.Conv2d(
            self.in_channels,
            out_channels_offset_mask,
            kernel_size=self.kernel_size,
            stride=self.stride,
            padding=self.padding,
            bias=True,
        )
        self.bn = nn.BatchNorm2d(out_channels)
        self.act = Conv.default_act
        self.reset_parameters()

    def forward(self, x):
        offset_mask = self.conv_offset_mask(x)
        o1, o2, mask = torch.chunk(offset_mask, 3, dim=1)
        offset = torch.cat((o1, o2), dim=1)
        mask = torch.sigmoid(mask)
        x = torch.ops.torchvision.deform_conv2d(
            x,
            self.weight,
            offset,
            mask,
            self.bias,
            self.stride[0], self.stride[1],
            self.padding[0], self.padding[1],
            self.dilation[0], self.dilation[1],
            self.groups,
            self.deformable_groups,
            True
        )
        x = self.bn(x)
        x = self.act(x)
        return x

    def reset_parameters(self):
        n = self.in_channels
        for k in self.kernel_size:
            n *= k
        std = 1. / math.sqrt(n)
        self.weight.data.uniform_(-std, std)
        self.bias.data.zero_()
        self.conv_offset_mask.weight.data.zero_()
        self.conv_offset_mask.bias.data.zero_()


class Bottleneck_DCN(nn.Module):
    # Standard bottleneck with DCN
    def __init__(self, c1, c2, shortcut=True, g=1, k=(3, 3), e=0.5):  # ch_in, ch_out, shortcut, groups, kernels, expand
        super().__init__()
        c_ = int(c2 * e)  # hidden channels
        if k[0] == 3:
            self.cv1 = DCNv2(c1, c_, k[0], 1)
        else:
            self.cv1 = Conv(c1, c_, k[0], 1)
        if k[1] == 3:
            self.cv2 = DCNv2(c_, c2, k[1], 1, groups=g)
        else:
            self.cv2 = Conv(c_, c2, k[1], 1, g=g)
        self.add = shortcut and c1 == c2

    def forward(self, x):
        return x + self.cv2(self.cv1(x)) if self.add else self.cv2(self.cv1(x))


class C2f_DCN(nn.Module):
    # CSP Bottleneck with 2 convolutions
    def __init__(self, c1, c2, n=1, shortcut=False, g=1, e=0.5):  # ch_in, ch_out, number, shortcut, groups, expansion
        super().__init__()
        self.c = int(c2 * e)  # hidden channels
        self.cv1 = Conv(c1, 2 * self.c, 1, 1)
        self.cv2 = Conv((2 + n) * self.c, c2, 1)  # optional act=FReLU(c2)
        self.m = nn.ModuleList(Bottleneck_DCN(self.c, self.c, shortcut, g, k=(3, 3), e=1.0) for _ in range(n))

    def forward(self, x):
        y = list(self.cv1(x).split((self.c, self.c), 1))
        y.extend(m(y[-1]) for m in self.m)
        return self.cv2(torch.cat(y, 1))

# -------------------end-- 20230922 加 注意力机制：CoordAttention --end-------------------#

# -------------------end-- 20231017 加 动态蛇形卷积 --end-------------------#
import torch
import torch.nn as nn
class DySnakeConv(nn.Module):
    def __init__(self, inc, ouc, k=3, act=True) -> None:
        super().__init__()

        self.conv_0 = Conv(inc, ouc, k, act=act)
        self.conv_x = DSConv(inc, ouc, 0, k)
        self.conv_y = DSConv(inc, ouc, 1, k)
        self.conv_1x1 = Conv(ouc * 3, ouc, 1, act=act)

    def forward(self, x):
        return self.conv_1x1(torch.cat([self.conv_0(x), self.conv_x(x), self.conv_y(x)], dim=1))


class DSConv(nn.Module):
    def __init__(self, in_ch, out_ch, morph, kernel_size=3, if_offset=True, extend_scope=1):
        """
        The Dynamic Snake Convolution
        :param in_ch: input channel
        :param out_ch: output channel
        :param kernel_size: the size of kernel
        :param extend_scope: the range to expand (default 1 for this method)
        :param morph: the morphology of the convolution kernel is mainly divided into two types
                        along the x-axis (0) and the y-axis (1) (see the paper for details)
        :param if_offset: whether deformation is required, if it is False, it is the standard convolution kernel
        """
        super(DSConv, self).__init__()
        # use the <offset_conv> to learn the deformable offset
        self.offset_conv = nn.Conv2d(in_ch, 2 * kernel_size, 3, padding=1)
        self.bn = nn.BatchNorm2d(2 * kernel_size)
        self.kernel_size = kernel_size

        # two types of the DSConv (along x-axis and y-axis)
        self.dsc_conv_x = nn.Conv2d(
            in_ch,
            out_ch,
            kernel_size=(kernel_size, 1),
            stride=(kernel_size, 1),
            padding=0,
        )
        self.dsc_conv_y = nn.Conv2d(
            in_ch,
            out_ch,
            kernel_size=(1, kernel_size),
            stride=(1, kernel_size),
            padding=0,
        )

        self.gn = nn.GroupNorm(out_ch // 4, out_ch)
        self.act = Conv.default_act

        self.extend_scope = extend_scope
        self.morph = morph
        self.if_offset = if_offset

    def forward(self, f):
        offset = self.offset_conv(f)
        offset = self.bn(offset)
        # We need a range of deformation between -1 and 1 to mimic the snake's swing
        offset = torch.tanh(offset)
        input_shape = f.shape
        dsc = DSC(input_shape, self.kernel_size, self.extend_scope, self.morph)
        deformed_feature = dsc.deform_conv(f, offset, self.if_offset)
        if self.morph == 0:
            x = self.dsc_conv_x(deformed_feature.type(f.dtype))
            x = self.gn(x)
            x = self.act(x)
            return x
        else:
            x = self.dsc_conv_y(deformed_feature.type(f.dtype))
            x = self.gn(x)
            x = self.act(x)
            return x


# Core code, for ease of understanding, we mark the dimensions of input and output next to the code
class DSC(object):
    def __init__(self, input_shape, kernel_size, extend_scope, morph):
        self.num_points = kernel_size
        self.width = input_shape[2]
        self.height = input_shape[3]
        self.morph = morph
        self.extend_scope = extend_scope  # offset (-1 ~ 1) * extend_scope

        # define feature map shape
        """
        B: Batch size  C: Channel  W: Width  H: Height
        """
        self.num_batch = input_shape[0]
        self.num_channels = input_shape[1]

    """
    input: offset [B,2*K,W,H]  K: Kernel size (2*K: 2D image, deformation contains <x_offset> and <y_offset>)
    output_x: [B,1,W,K*H]   coordinate map
    output_y: [B,1,K*W,H]   coordinate map
    """

    def _coordinate_map_3D(self, offset, if_offset):
        device = offset.device
        # offset
        y_offset, x_offset = torch.split(offset, self.num_points, dim=1)

        y_center = torch.arange(0, self.width).repeat([self.height])
        y_center = y_center.reshape(self.height, self.width)
        y_center = y_center.permute(1, 0)
        y_center = y_center.reshape([-1, self.width, self.height])
        y_center = y_center.repeat([self.num_points, 1, 1]).float()
        y_center = y_center.unsqueeze(0)

        x_center = torch.arange(0, self.height).repeat([self.width])
        x_center = x_center.reshape(self.width, self.height)
        x_center = x_center.permute(0, 1)
        x_center = x_center.reshape([-1, self.width, self.height])
        x_center = x_center.repeat([self.num_points, 1, 1]).float()
        x_center = x_center.unsqueeze(0)

        if self.morph == 0:
            """
            Initialize the kernel and flatten the kernel
                y: only need 0
                x: -num_points//2 ~ num_points//2 (Determined by the kernel size)
                !!! The related PPT will be submitted later, and the PPT will contain the whole changes of each step
            """
            y = torch.linspace(0, 0, 1)
            x = torch.linspace(
                -int(self.num_points // 2),
                int(self.num_points // 2),
                int(self.num_points),
            )

            y, x = torch.meshgrid(y, x)
            y_spread = y.reshape(-1, 1)
            x_spread = x.reshape(-1, 1)

            y_grid = y_spread.repeat([1, self.width * self.height])
            y_grid = y_grid.reshape([self.num_points, self.width, self.height])
            y_grid = y_grid.unsqueeze(0)  # [B*K*K, W,H]

            x_grid = x_spread.repeat([1, self.width * self.height])
            x_grid = x_grid.reshape([self.num_points, self.width, self.height])
            x_grid = x_grid.unsqueeze(0)  # [B*K*K, W,H]

            y_new = y_center + y_grid
            x_new = x_center + x_grid

            y_new = y_new.repeat(self.num_batch, 1, 1, 1).to(device)
            x_new = x_new.repeat(self.num_batch, 1, 1, 1).to(device)

            y_offset_new = y_offset.detach().clone()

            if if_offset:
                y_offset = y_offset.permute(1, 0, 2, 3)
                y_offset_new = y_offset_new.permute(1, 0, 2, 3)
                center = int(self.num_points // 2)

                # The center position remains unchanged and the rest of the positions begin to swing
                # This part is quite simple. The main idea is that "offset is an iterative process"
                y_offset_new[center] = 0
                for index in range(1, center):
                    y_offset_new[center + index] = (y_offset_new[center + index - 1] + y_offset[center + index])
                    y_offset_new[center - index] = (y_offset_new[center - index + 1] + y_offset[center - index])
                y_offset_new = y_offset_new.permute(1, 0, 2, 3).to(device)
                y_new = y_new.add(y_offset_new.mul(self.extend_scope))

            y_new = y_new.reshape(
                [self.num_batch, self.num_points, 1, self.width, self.height])
            y_new = y_new.permute(0, 3, 1, 4, 2)
            y_new = y_new.reshape([
                self.num_batch, self.num_points * self.width, 1 * self.height
            ])
            x_new = x_new.reshape(
                [self.num_batch, self.num_points, 1, self.width, self.height])
            x_new = x_new.permute(0, 3, 1, 4, 2)
            x_new = x_new.reshape([
                self.num_batch, self.num_points * self.width, 1 * self.height
            ])
            return y_new, x_new

        else:
            """
            Initialize the kernel and flatten the kernel
                y: -num_points//2 ~ num_points//2 (Determined by the kernel size)
                x: only need 0
            """
            y = torch.linspace(
                -int(self.num_points // 2),
                int(self.num_points // 2),
                int(self.num_points),
            )
            x = torch.linspace(0, 0, 1)

            y, x = torch.meshgrid(y, x)
            y_spread = y.reshape(-1, 1)
            x_spread = x.reshape(-1, 1)

            y_grid = y_spread.repeat([1, self.width * self.height])
            y_grid = y_grid.reshape([self.num_points, self.width, self.height])
            y_grid = y_grid.unsqueeze(0)

            x_grid = x_spread.repeat([1, self.width * self.height])
            x_grid = x_grid.reshape([self.num_points, self.width, self.height])
            x_grid = x_grid.unsqueeze(0)

            y_new = y_center + y_grid
            x_new = x_center + x_grid

            y_new = y_new.repeat(self.num_batch, 1, 1, 1)
            x_new = x_new.repeat(self.num_batch, 1, 1, 1)

            y_new = y_new.to(device)
            x_new = x_new.to(device)
            x_offset_new = x_offset.detach().clone()

            if if_offset:
                x_offset = x_offset.permute(1, 0, 2, 3)
                x_offset_new = x_offset_new.permute(1, 0, 2, 3)
                center = int(self.num_points // 2)
                x_offset_new[center] = 0
                for index in range(1, center):
                    x_offset_new[center + index] = (x_offset_new[center + index - 1] + x_offset[center + index])
                    x_offset_new[center - index] = (x_offset_new[center - index + 1] + x_offset[center - index])
                x_offset_new = x_offset_new.permute(1, 0, 2, 3).to(device)
                x_new = x_new.add(x_offset_new.mul(self.extend_scope))

            y_new = y_new.reshape(
                [self.num_batch, 1, self.num_points, self.width, self.height])
            y_new = y_new.permute(0, 3, 1, 4, 2)
            y_new = y_new.reshape([
                self.num_batch, 1 * self.width, self.num_points * self.height
            ])
            x_new = x_new.reshape(
                [self.num_batch, 1, self.num_points, self.width, self.height])
            x_new = x_new.permute(0, 3, 1, 4, 2)
            x_new = x_new.reshape([
                self.num_batch, 1 * self.width, self.num_points * self.height
            ])
            return y_new, x_new

    """
    input: input feature map [N,C,D,W,H]；coordinate map [N,K*D,K*W,K*H] 
    output: [N,1,K*D,K*W,K*H]  deformed feature map
    """

    def _bilinear_interpolate_3D(self, input_feature, y, x):
        device = input_feature.device
        y = y.reshape([-1]).float()
        x = x.reshape([-1]).float()

        zero = torch.zeros([]).int()
        max_y = self.width - 1
        max_x = self.height - 1

        # find 8 grid locations
        y0 = torch.floor(y).int()
        y1 = y0 + 1
        x0 = torch.floor(x).int()
        x1 = x0 + 1

        # clip out coordinates exceeding feature map volume
        y0 = torch.clamp(y0, zero, max_y)
        y1 = torch.clamp(y1, zero, max_y)
        x0 = torch.clamp(x0, zero, max_x)
        x1 = torch.clamp(x1, zero, max_x)

        input_feature_flat = input_feature.flatten()
        input_feature_flat = input_feature_flat.reshape(
            self.num_batch, self.num_channels, self.width, self.height)
        input_feature_flat = input_feature_flat.permute(0, 2, 3, 1)
        input_feature_flat = input_feature_flat.reshape(-1, self.num_channels)
        dimension = self.height * self.width

        base = torch.arange(self.num_batch) * dimension
        base = base.reshape([-1, 1]).float()

        repeat = torch.ones([self.num_points * self.width * self.height
                             ]).unsqueeze(0)
        repeat = repeat.float()

        base = torch.matmul(base, repeat)
        base = base.reshape([-1])

        base = base.to(device)

        base_y0 = base + y0 * self.height
        base_y1 = base + y1 * self.height

        # top rectangle of the neighbourhood volume
        index_a0 = base_y0 - base + x0
        index_c0 = base_y0 - base + x1

        # bottom rectangle of the neighbourhood volume
        index_a1 = base_y1 - base + x0
        index_c1 = base_y1 - base + x1

        # get 8 grid values
        value_a0 = input_feature_flat[index_a0.type(torch.int64)].to(device)
        value_c0 = input_feature_flat[index_c0.type(torch.int64)].to(device)
        value_a1 = input_feature_flat[index_a1.type(torch.int64)].to(device)
        value_c1 = input_feature_flat[index_c1.type(torch.int64)].to(device)

        # find 8 grid locations
        y0 = torch.floor(y).int()
        y1 = y0 + 1
        x0 = torch.floor(x).int()
        x1 = x0 + 1

        # clip out coordinates exceeding feature map volume
        y0 = torch.clamp(y0, zero, max_y + 1)
        y1 = torch.clamp(y1, zero, max_y + 1)
        x0 = torch.clamp(x0, zero, max_x + 1)
        x1 = torch.clamp(x1, zero, max_x + 1)

        x0_float = x0.float()
        x1_float = x1.float()
        y0_float = y0.float()
        y1_float = y1.float()

        vol_a0 = ((y1_float - y) * (x1_float - x)).unsqueeze(-1).to(device)
        vol_c0 = ((y1_float - y) * (x - x0_float)).unsqueeze(-1).to(device)
        vol_a1 = ((y - y0_float) * (x1_float - x)).unsqueeze(-1).to(device)
        vol_c1 = ((y - y0_float) * (x - x0_float)).unsqueeze(-1).to(device)

        outputs = (value_a0 * vol_a0 + value_c0 * vol_c0 + value_a1 * vol_a1 +
                   value_c1 * vol_c1)

        if self.morph == 0:
            outputs = outputs.reshape([
                self.num_batch,
                self.num_points * self.width,
                1 * self.height,
                self.num_channels,
            ])
            outputs = outputs.permute(0, 3, 1, 2)
        else:
            outputs = outputs.reshape([
                self.num_batch,
                1 * self.width,
                self.num_points * self.height,
                self.num_channels,
            ])
            outputs = outputs.permute(0, 3, 1, 2)
        return outputs

    def deform_conv(self, input, offset, if_offset):
        y, x = self._coordinate_map_3D(offset, if_offset)
        deformed_feature = self._bilinear_interpolate_3D(input, y, x)
        return deformed_feature


#### YOLOV5
class Bottleneck_DySnake(nn.Module):
    # Standard bottleneck
    def __init__(self, c1, c2, shortcut=True, g=1, e=0.5):  # ch_in, ch_out, shortcut, groups, expansion
        super().__init__()
        c_ = int(c2 * e)  # hidden channels
        self.cv1 = Conv(c1, c_, 1, 1)
        self.cv2 = DySnakeConv(c_, c2, 3)
        self.add = shortcut and c1 == c2

    def forward(self, x):
        return x + self.cv2(self.cv1(x)) if self.add else self.cv2(self.cv1(x))


class C3_DySnake(C3):
    # C3 module with DySnakeConv
    def __init__(self, c1, c2, n=1, shortcut=True, g=1, e=0.5):
        super().__init__(c1, c2, n, shortcut, g, e)
        c_ = int(c2 * e)
        self.m = nn.Sequential(*(Bottleneck_DySnake(c_, c_, shortcut, g, e=1.0) for _ in range(n)))

################## 20231018 加 ##################
import numpy as np
import torch
from torch import nn
from torch.nn import init
from torch.nn.parameter import Parameter

class ShuffleAttention(nn.Module):

    def __init__(self, channel=512, reduction=16, G=8):
        super().__init__()
        self.G = G
        self.channel = channel
        self.avg_pool = nn.AdaptiveAvgPool2d(1)
        self.gn = nn.GroupNorm(channel // (2 * G), channel // (2 * G))
        self.cweight = Parameter(torch.zeros(1, channel // (2 * G), 1, 1))
        self.cbias = Parameter(torch.ones(1, channel // (2 * G), 1, 1))
        self.sweight = Parameter(torch.zeros(1, channel // (2 * G), 1, 1))
        self.sbias = Parameter(torch.ones(1, channel // (2 * G), 1, 1))
        self.sigmoid = nn.Sigmoid()

    def init_weights(self):
        for m in self.modules():
            if isinstance(m, nn.Conv2d):
                init.kaiming_normal_(m.weight, mode='fan_out')
                if m.bias is not None:
                    init.constant_(m.bias, 0)
            elif isinstance(m, nn.BatchNorm2d):
                init.constant_(m.weight, 1)
                init.constant_(m.bias, 0)
            elif isinstance(m, nn.Linear):
                init.normal_(m.weight, std=0.001)
                if m.bias is not None:
                    init.constant_(m.bias, 0)

    @staticmethod
    def channel_shuffle(x, groups):
        b, c, h, w = x.shape
        x = x.reshape(b, groups, -1, h, w)
        x = x.permute(0, 2, 1, 3, 4)

        # flatten
        x = x.reshape(b, -1, h, w)

        return x

    def forward(self, x):
        b, c, h, w = x.size()
        # group into subfeatures
        x = x.view(b * self.G, -1, h, w)  # bs*G,c//G,h,w

        # channel_split
        x_0, x_1 = x.chunk(2, dim=1)  # bs*G,c//(2*G),h,w

        # channel attention
        x_channel = self.avg_pool(x_0)  # bs*G,c//(2*G),1,1
        x_channel = self.cweight * x_channel + self.cbias  # bs*G,c//(2*G),1,1
        x_channel = x_0 * self.sigmoid(x_channel)

        # spatial attention
        x_spatial = self.gn(x_1)  # bs*G,c//(2*G),h,w
        x_spatial = self.sweight * x_spatial + self.sbias  # bs*G,c//(2*G),h,w
        x_spatial = x_1 * self.sigmoid(x_spatial)  # bs*G,c//(2*G),h,w

        # concatenate along channel axis
        out = torch.cat([x_channel, x_spatial], dim=1)  # bs*G,c//G,h,w
        out = out.contiguous().view(b, -1, h, w)

        # channel shuffle
        out = self.channel_shuffle(out, 2)
        return out


class SE(nn.Module):
    def __init__(self, c1, c2, ratio=16):
        super(SE, self).__init__()
        #c*1*1
        self.avgpool = nn.AdaptiveAvgPool2d(1)
        self.l1 = nn.Linear(c1, c1 // ratio, bias=False)
        self.relu = nn.ReLU(inplace=True)
        self.l2 = nn.Linear(c1 // ratio, c1, bias=False)
        self.sig = nn.Sigmoid()

    def forward(self, x):
        b, c, _, _ = x.size()
        y = self.avgpool(x).view(b, c)
        y = self.l1(y)
        y = self.relu(y)
        y = self.l2(y)
        y = self.sig(y)
        y = y.view(b, c, 1, 1)
        return x * y.expand_as(x)


class ECA(nn.Module):
    """Constructs a ECA module.
    Args:
        channel: Number of channels of the input feature map
        k_size: Adaptive selection of kernel size
    """

    def __init__(self, c1, c2, k_size=3):
        super(ECA, self).__init__()
        self.avg_pool = nn.AdaptiveAvgPool2d(1)
        self.conv = nn.Conv1d(1, 1, kernel_size=k_size, padding=(k_size - 1) // 2, bias=False)
        self.sigmoid = nn.Sigmoid()

    def forward(self, x):
        # feature descriptor on the global spatial information
        y = self.avg_pool(x)
        y = self.conv(y.squeeze(-1).transpose(-1, -2)).transpose(-1, -2).unsqueeze(-1)
        # Multi-scale information fusion
        y = self.sigmoid(y)

        return x * y.expand_as(x)
