# Supplementary material for: SLFCNet: an ultra-lightweight and efficient strawberry feature classification network
Source: PeerJ Comput Sci. 2025 Jan 2;11:e2085. doi: 10.7717/peerj-cs.2085 (PMC11784530; doi:10.7717/peerj-cs.2085)
Supplement: Supplemental Information 1 [file peerj-cs-11-2085-s001.zip › ultralytics/nn/modules/dyhead.py]

# Copyright (c) OpenMMLab. All rights reserved.
import torch
import torch.nn as nn
import torch.nn.functional as F
from mmcv.cnn import build_activation_layer, build_norm_layer
from mmcv.ops.modulated_deform_conv import ModulatedDeformConv2d
from mmengine.model import constant_init, normal_init


def _make_divisible(v, divisor, min_value=None):
    if min_value is None:
        min_value = divisor
    new_v = max(min_value, int(v + divisor / 2) // divisor * divisor)
    # Make sure that round down does not go down by more than 10%.
    if new_v < 0.9 * v:
        new_v += divisor
    return new_v


class swish(nn.Module):
    def forward(self, x):
        return x * torch.sigmoid(x)


class h_swish(nn.Module):
    def __init__(self, inplace=False):
        super(h_swish, self).__init__()
        self.inplace = inplace

    def forward(self, x):
        return x * F.relu6(x + 3.0, inplace=self.inplace) / 6.0


class h_sigmoid(nn.Module):
    def __init__(self, inplace=True, h_max=1):
        super(h_sigmoid, self).__init__()
        self.relu = nn.ReLU6(inplace=inplace)
        self.h_max = h_max

    def forward(self, x):
        return self.relu(x + 3) * self.h_max / 6


class DyReLU(nn.Module):
    def __init__(self, inp, reduction=4, lambda_a=1.0, K2=True, use_bias=True, use_spatial=False,
                 init_a=[1.0, 0.0], init_b=[0.0, 0.0]):
        super(DyReLU, self).__init__()
        self.oup = inp
        self.lambda_a = lambda_a * 2
        self.K2 = K2
        self.avg_pool = nn.AdaptiveAvgPool2d(1)

        self.use_bias = use_bias
        if K2:
            self.exp = 4 if use_bias else 2
        else:
            self.exp = 2 if use_bias else 1
        self.init_a = init_a
        self.init_b = init_b

        # determine squeeze
        if reduction == 4:
            squeeze = inp // reduction
        else:
            squeeze = _make_divisible(inp // reduction, 4)
        # print('reduction: {}, squeeze: {}/{}'.format(reduction, inp, squeeze))
        # print('init_a: {}, init_b: {}'.format(self.init_a, self.init_b))

        self.fc = nn.Sequential(
            nn.Linear(inp, squeeze),
            nn.ReLU(inplace=True),
            nn.Linear(squeeze, self.oup * self.exp),
            h_sigmoid()
        )
        if use_spatial:
            self.spa = nn.Sequential(
                nn.Conv2d(inp, 1, kernel_size=1),
                nn.BatchNorm2d(1),
            )
        else:
            self.spa = None

    def forward(self, x):
        if isinstance(x, list):
            x_in = x[0]
            x_out = x[1]
        else:
            x_in = x
            x_out = x
        b, c, h, w = x_in.size()
        y = self.avg_pool(x_in).view(b, c)
        y = self.fc(y).view(b, self.oup * self.exp, 1, 1)
        if self.exp == 4:
            a1, b1, a2, b2 = torch.split(y, self.oup, dim=1)
            a1 = (a1 - 0.5) * self.lambda_a + self.init_a[0]  # 1.0
            a2 = (a2 - 0.5) * self.lambda_a + self.init_a[1]

            b1 = b1 - 0.5 + self.init_b[0]
            b2 = b2 - 0.5 + self.init_b[1]
            out = torch.max(x_out * a1 + b1, x_out * a2 + b2)
        elif self.exp == 2:
            if self.use_bias:  # bias but not PL
                a1, b1 = torch.split(y, self.oup, dim=1)
                a1 = (a1 - 0.5) * self.lambda_a + self.init_a[0]  # 1.0
                b1 = b1 - 0.5 + self.init_b[0]
                out = x_out * a1 + b1

            else:
                a1, a2 = torch.split(y, self.oup, dim=1)
                a1 = (a1 - 0.5) * self.lambda_a + self.init_a[0]  # 1.0
                a2 = (a2 - 0.5) * self.lambda_a + self.init_a[1]
                out = torch.max(x_out * a1, x_out * a2)

        elif self.exp == 1:
            a1 = y
            a1 = (a1 - 0.5) * self.lambda_a + self.init_a[0]  # 1.0
            out = x_out * a1

        if self.spa:
            ys = self.spa(x_in).view(b, -1)
            ys = F.softmax(ys, dim=1).view(b, 1, h, w) * h * w
            ys = F.hardtanh(ys, 0, 3, inplace=True) / 3
            out = out * ys

        return out


class DyDCNv2(nn.Module):
    """ModulatedDeformConv2d with normalization layer used in DyHead.
    This module cannot be configured with `conv_cfg=dict(type='DCNv2')`
    because DyHead calculates offset and mask from middle-level feature.
    Args:
        in_channels (int): Number of input channels.
        out_channels (int): Number of output channels.
        stride (int | tuple[int], optional): Stride of the convolution.
            Default: 1.
        norm_cfg (dict, optional): Config dict for normalization layer.
            Default: dict(type='GN', num_groups=16, requires_grad=True).
    """

    def __init__(self,
                 in_channels,
                 out_channels,
                 stride=1,
                 norm_cfg=dict(type='GN', num_groups=16, requires_grad=True)):
        super().__init__()
        self.with_norm = norm_cfg is not None
        bias = not self.with_norm
        self.conv = ModulatedDeformConv2d(
            in_channels, out_channels, 3, stride=stride, padding=1, bias=bias)
        if self.with_norm:
            self.norm = build_norm_layer(norm_cfg, out_channels)[1]

    def forward(self, x, offset, mask):
        """Forward function."""
        x = self.conv(x.contiguous(), offset, mask)
        if self.with_norm:
            x = self.norm(x)
        return x


class DyHeadBlock(nn.Module):
    """DyHead Block with three types of attention.
    HSigmoid arguments in default act_cfg follow official code, not paper.
    https://github.com/microsoft/DynamicHead/blob/master/dyhead/dyrelu.py
    """

    def __init__(self,
                 in_channels,
                 norm_type='GN',
                 zero_init_offset=True,
                 act_cfg=dict(type='HSigmoid', bias=3.0, divisor=6.0)):
        super().__init__()
        self.zero_init_offset = zero_init_offset
        # (offset_x, offset_y, mask) * kernel_size_y * kernel_size_x
        self.offset_and_mask_dim = 3 * 3 * 3
        self.offset_dim = 2 * 3 * 3

        if norm_type == 'GN':
            norm_dict = dict(type='GN', num_groups=16, requires_grad=True)
        elif norm_type == 'BN':
            norm_dict = dict(type='BN', requires_grad=True)

        self.spatial_conv_high = DyDCNv2(in_channels, in_channels, norm_cfg=norm_dict)
        self.spatial_conv_mid = DyDCNv2(in_channels, in_channels)
        self.spatial_conv_low = DyDCNv2(in_channels, in_channels, stride=2)
        self.spatial_conv_offset = nn.Conv2d(
            in_channels, self.offset_and_mask_dim, 3, padding=1)
        self.scale_attn_module = nn.Sequential(
            nn.AdaptiveAvgPool2d(1), nn.Conv2d(in_channels, 1, 1),
            nn.ReLU(inplace=True), build_activation_layer(act_cfg))
        self.task_attn_module = DyReLU(in_channels)
        self._init_weights()

    def _init_weights(self):
        for m in self.modules():
            if isinstance(m, nn.Conv2d):
                normal_init(m, 0, 0.01)
        if self.zero_init_offset:
            constant_init(self.spatial_conv_offset, 0)

    def forward(self, x):
        """Forward function."""
        outs = []
        for level in range(len(x)):
            # calculate offset and mask of DCNv2 from middle-level feature
            offset_and_mask = self.spatial_conv_offset(x[level])
            offset = offset_and_mask[:, :self.offset_dim, :, :]
            mask = offset_and_mask[:, self.offset_dim:, :, :].sigmoid()

            mid_feat = self.spatial_conv_mid(x[level], offset, mask)
            sum_feat = mid_feat * self.scale_attn_module(mid_feat)
            summed_levels = 1
            if level > 0:
                low_feat = self.spatial_conv_low(x[level - 1], offset, mask)
                sum_feat += low_feat * self.scale_attn_module(low_feat)
                summed_levels += 1
            if level < len(x) - 1:
                # this upsample order is weird, but faster than natural order
                # https://github.com/microsoft/DynamicHead/issues/25
                high_feat = F.interpolate(
                    self.spatial_conv_high(x[level + 1], offset, mask),
                    size=x[level].shape[-2:],
                    mode='bilinear',
                    align_corners=True)
                sum_feat += high_feat * self.scale_attn_module(high_feat)
                summed_levels += 1
            outs.append(self.task_attn_module(sum_feat / summed_levels))

        return outs
