# Supplementary material for: SLFCNet: an ultra-lightweight and efficient strawberry feature classification network
Source: PeerJ Comput Sci. 2025 Jan 2;11:e2085. doi: 10.7717/peerj-cs.2085 (PMC11784530; doi:10.7717/peerj-cs.2085)
Supplement: Supplemental Information 1 [file peerj-cs-11-2085-s001.zip › ultralytics/trackers/__init__.py]

# Ultralytics YOLO 🚀, AGPL-3.0 license

from .bot_sort import BOTSORT
from .byte_tracker import BYTETracker
from .track import register_tracker

__all__ = 'register_tracker', 'BOTSORT', 'BYTETracker'  # allow simpler import
