# Supplementary material for: SLFCNet: an ultra-lightweight and efficient strawberry feature classification network
Source: PeerJ Comput Sci. 2025 Jan 2;11:e2085. doi: 10.7717/peerj-cs.2085 (PMC11784530; doi:10.7717/peerj-cs.2085)
Supplement: Supplemental Information 1 [file peerj-cs-11-2085-s001.zip › ultralytics/trackers/README.md]

# Tracker

## Supported Trackers

- [x] ByteTracker
- [x] BoT-SORT

## Usage

### python interface:

You can use the Python interface to track objects using the YOLO model.

```python
from ultralytics import YOLO

model = YOLO("yolov8n.pt")  # or a segmentation model .i.e yolov8n-seg.pt
model.track(
    source="video/streams",
    stream=True,
    tracker="botsort.yaml",  # or 'bytetrack.yaml'
    show=True,
)
```

You can get the IDs of the tracked objects using the following code:

```python
from ultralytics import YOLO

model = YOLO("yolov8n.pt")

for result in model.track(source="video.mp4"):
    print(
        result.boxes.id.cpu().numpy().astype(int)
    )  # this will print the IDs of the tracked objects in the frame
```

If you want to use the tracker with a folder of images or when you loop on the video frames, you should use the `persist` parameter to tell the model that these frames are related to each other so the IDs will be fixed for the same objects. Otherwise, the IDs will be different in each frame because in each loop, the model creates a new object for tracking, but the `persist` parameter makes it use the same object for tracking.

```python
import cv2
from ultralytics import YOLO

cap = cv2.VideoCapture("video.mp4")
model = YOLO("yolov8n.pt")
while True:
    ret, frame = cap.read()
    if not ret:
        break
    results = model.track(frame, persist=True)
    boxes = results[0].boxes.xyxy.cpu().numpy().astype(int)
    ids = results[0].boxes.id.cpu().numpy().astype(int)
    for box, id in zip(boxes, ids):
        cv2.rectangle(frame, (box[0], box[1]), (box[2], box[3]), (0, 255, 0), 2)
        cv2.putText(
            frame,
            f"Id {id}",
            (box[0], box[1]),
            cv2.FONT_HERSHEY_SIMPLEX,
            1,
            (0, 0, 255),
            2,
        )
    cv2.imshow("frame", frame)
    if cv2.waitKey(1) & 0xFF == ord("q"):
        break
```

## Change tracker parameters

You can change the tracker parameters by editing the `tracker.yaml` file which is located in the ultralytics/cfg/trackers folder.

## Command Line Interface (CLI)

You can also use the command line interface to track objects using the YOLO model.

```bash
yolo detect track source=... tracker=...
yolo segment track source=... tracker=...
yolo pose track source=... tracker=...
```

By default, trackers will use the configuration in `ultralytics/cfg/trackers`. We also support using a modified tracker config file. Please refer to the tracker config files in `ultralytics/cfg/trackers`.

## Contribute to Our Trackers Section

Are you proficient in multi-object tracking and have successfully implemented or adapted a tracking algorithm with Ultralytics YOLO? We invite you to contribute to our Trackers section! Your real-world applications and solutions could be invaluable for users working on tracking tasks.

By contributing to this section, you help expand the scope of tracking solutions available within the Ultralytics YOLO framework, adding another layer of functionality and utility for the community.

To initiate your contribution, please refer to our [Contributing Guide](https://docs.ultralytics.com/help/contributing) for comprehensive instructions on submitting a Pull Request (PR) 🛠️. We are excited to see what you bring to the table!

Together, let's enhance the tracking capabilities of the Ultralytics YOLO ecosystem 🙏!
