# Supplementary material for: SLFCNet: an ultra-lightweight and efficient strawberry feature classification network
Source: PeerJ Comput Sci. 2025 Jan 2;11:e2085. doi: 10.7717/peerj-cs.2085 (PMC11784530; doi:10.7717/peerj-cs.2085)
Supplement: Supplemental Information 1 [file peerj-cs-11-2085-s001.zip › ultralytics/utils/callbacks/dvc.py]

# Ultralytics YOLO 🚀, AGPL-3.0 license

from ultralytics.utils import LOGGER, SETTINGS, TESTS_RUNNING

try:
    assert not TESTS_RUNNING  # do not log pytest
    assert SETTINGS['dvc'] is True  # verify integration is enabled
    import dvclive

    assert hasattr(dvclive, '__version__')  # verify package is not directory

    import os
    import re
    from importlib.metadata import version
    from pathlib import Path

    import pkg_resources as pkg

    ver = version('dvclive')
    if pkg.parse_version(ver) < pkg.parse_version('2.11.0'):
        LOGGER.debug(f'DVCLive is detected but version {ver} is incompatible (>=2.11 required).')
        dvclive = None  # noqa: F811

    # DVCLive logger instance
    live = None
    _processed_plots = {}

    # `on_fit_epoch_end` is called on final validation (probably need to be fixed) for now this is the way we
    # distinguish final evaluation of the best model vs last epoch validation
    _training_epoch = False

except (ImportError, AssertionError, TypeError):
    dvclive = None


def _log_images(path, prefix=''):
    if live:
        name = path.name

        # Group images by batch to enable sliders in UI
        if m := re.search(r'_batch(\d+)', name):
            ni = m[1]
            new_stem = re.sub(r'_batch(\d+)', '_batch', path.stem)
            name = (Path(new_stem) / ni).with_suffix(path.suffix)

        live.log_image(os.path.join(prefix, name), path)


def _log_plots(plots, prefix=''):
    for name, params in plots.items():
        timestamp = params['timestamp']
        if _processed_plots.get(name) != timestamp:
            _log_images(name, prefix)
            _processed_plots[name] = timestamp


def _log_confusion_matrix(validator):
    targets = []
    preds = []
    matrix = validator.confusion_matrix.matrix
    names = list(validator.names.values())
    if validator.confusion_matrix.task == 'detect':
        names += ['background']

    for ti, pred in enumerate(matrix.T.astype(int)):
        for pi, num in enumerate(pred):
            targets.extend([names[ti]] * num)
            preds.extend([names[pi]] * num)

    live.log_sklearn_plot('confusion_matrix', targets, preds, name='cf.json', normalized=True)


def on_pretrain_routine_start(trainer):
    try:
        global live
        live = dvclive.Live(save_dvc_exp=True, cache_images=True)
        LOGGER.info(
            f'DVCLive is detected and auto logging is enabled (can be disabled in the {SETTINGS.file} with `dvc: false`).'
        )
    except Exception as e:
        LOGGER.warning(f'WARNING ⚠️ DVCLive installed but not initialized correctly, not logging this run. {e}')


def on_pretrain_routine_end(trainer):
    _log_plots(trainer.plots, 'train')


def on_train_start(trainer):
    if live:
        live.log_params(trainer.args)


def on_train_epoch_start(trainer):
    global _training_epoch
    _training_epoch = True


def on_fit_epoch_end(trainer):
    global _training_epoch
    if live and _training_epoch:
        all_metrics = {**trainer.label_loss_items(trainer.tloss, prefix='train'), **trainer.metrics, **trainer.lr}
        for metric, value in all_metrics.items():
            live.log_metric(metric, value)

        if trainer.epoch == 0:
            from ultralytics.utils.torch_utils import model_info_for_loggers
            for metric, value in model_info_for_loggers(trainer).items():
                live.log_metric(metric, value, plot=False)

        _log_plots(trainer.plots, 'train')
        _log_plots(trainer.validator.plots, 'val')

        live.next_step()
        _training_epoch = False


def on_train_end(trainer):
    if live:
        # At the end log the best metrics. It runs validator on the best model internally.
        all_metrics = {**trainer.label_loss_items(trainer.tloss, prefix='train'), **trainer.metrics, **trainer.lr}
        for metric, value in all_metrics.items():
            live.log_metric(metric, value, plot=False)

        _log_plots(trainer.plots, 'val')
        _log_plots(trainer.validator.plots, 'val')
        _log_confusion_matrix(trainer.validator)

        if trainer.best.exists():
            live.log_artifact(trainer.best, copy=True, type='model')

        live.end()


callbacks = {
    'on_pretrain_routine_start': on_pretrain_routine_start,
    'on_pretrain_routine_end': on_pretrain_routine_end,
    'on_train_start': on_train_start,
    'on_train_epoch_start': on_train_epoch_start,
    'on_fit_epoch_end': on_fit_epoch_end,
    'on_train_end': on_train_end} if dvclive else {}
