# Supplementary material for: SLFCNet: an ultra-lightweight and efficient strawberry feature classification network
Source: PeerJ Comput Sci. 2025 Jan 2;11:e2085. doi: 10.7717/peerj-cs.2085 (PMC11784530; doi:10.7717/peerj-cs.2085)
Supplement: Supplemental Information 1 [file peerj-cs-11-2085-s001.zip › ultralytics/utils/callbacks/raytune.py]

# Ultralytics YOLO 🚀, AGPL-3.0 license

from ultralytics.utils import SETTINGS

try:
    assert SETTINGS['raytune'] is True  # verify integration is enabled
    import ray
    from ray import tune
    from ray.air import session

except (ImportError, AssertionError):
    tune = None


def on_fit_epoch_end(trainer):
    """Sends training metrics to Ray Tune at end of each epoch."""
    if ray.tune.is_session_enabled():
        metrics = trainer.metrics
        metrics['epoch'] = trainer.epoch
        session.report(metrics)


callbacks = {
    'on_fit_epoch_end': on_fit_epoch_end, } if tune else {}
