# Supplementary material for: SLFCNet: an ultra-lightweight and efficient strawberry feature classification network
Source: PeerJ Comput Sci. 2025 Jan 2;11:e2085. doi: 10.7717/peerj-cs.2085 (PMC11784530; doi:10.7717/peerj-cs.2085)
Supplement: Supplemental Information 1 [file peerj-cs-11-2085-s001.zip › ultralytics/utils/errors.py]

# Ultralytics YOLO 🚀, AGPL-3.0 license

from ultralytics.utils import emojis


class HUBModelError(Exception):

    def __init__(self, message='Model not found. Please check model URL and try again.'):
        """Create an exception for when a model is not found."""
        super().__init__(emojis(message))
