# Supplementary material for: SLFCNet: an ultra-lightweight and efficient strawberry feature classification network
Source: PeerJ Comput Sci. 2025 Jan 2;11:e2085. doi: 10.7717/peerj-cs.2085 (PMC11784530; doi:10.7717/peerj-cs.2085)
Supplement: Supplemental Information 1 [file peerj-cs-11-2085-s001.zip › ultralytics/yolo/cfg/__init__.py]

import importlib
import sys

from ultralytics.utils import LOGGER

# Set modules in sys.modules under their old name
sys.modules['ultralytics.yolo.cfg'] = importlib.import_module('ultralytics.cfg')

LOGGER.warning("WARNING ⚠️ 'ultralytics.yolo.cfg' is deprecated since '8.0.136' and will be removed in '8.1.0'. "
               "Please use 'ultralytics.cfg' instead.")
