# Supplementary material for: SLFCNet: an ultra-lightweight and efficient strawberry feature classification network
Source: PeerJ Comput Sci. 2025 Jan 2;11:e2085. doi: 10.7717/peerj-cs.2085 (PMC11784530; doi:10.7717/peerj-cs.2085)
Supplement: Supplemental Information 1 [file peerj-cs-11-2085-s001.zip › ultralytics/yolo/utils/__init__.py]

import importlib
import sys

from ultralytics.utils import LOGGER

# Set modules in sys.modules under their old name
sys.modules['ultralytics.yolo.utils'] = importlib.import_module('ultralytics.utils')

UTILS_WARNING = """WARNING ⚠️ 'ultralytics.yolo.utils' is deprecated since '8.0.136' and will be removed in '8.1.0'. Please use 'ultralytics.utils' instead.
Note this warning may be related to loading older models. You can update your model to current structure with:
    import torch
    ckpt = torch.load("model.pt")  # applies to both official and custom models
    torch.save(ckpt, "updated-model.pt")
"""
LOGGER.warning(UTILS_WARNING)
